# Supplementary material for: Identification of Brain Cell Type‐Specific Therapeutic Targets for Glioma From Genetics
Source: CNS Neurosci Ther. 2024 Dec 25;30(12):e70185. doi: 10.1111/cns.70185 (PMC11669572; doi:10.1111/cns.70185)
Supplement: Supplementary file 2 — Table S1. [file CNS-30-e70185-s001.xlsx]

## Sheet: Supplementary Table 1
Supplementary Table 1. Characteristics of included datasets
Traits	Consortium/First author	Sample size or cases/controls	Population	Years	Pubmed ID
Brain cell type-specific cis-eQTLs	Fujita M	424	European	2024	38514782
	Bryois J	373	Mostly European	2022	35915177
Brain tissue cis-eQTLs	PsychENCODE Consortium	1387	European	2018	30545857
Brain cell-type proportions	Yap CX	873	European	2024	38781333
Glioma	Melin BS	12,488 cases (6,183 GBM, 5,820 non-GBM) and 18,169 controls	European	2017	28346443
Alcohol consumption	UK Biobank	112117	European	2017	28937693
Allergic disease	Ferreira MA	360838	European	2017	29083406
Childhood obesity	Bradfield JP	13848	European	2012	22484627
Low density lipoprotein cholesterol levels	Klimentidis YC	431167	European	2020	32493714
Telomere length	Codd V	472174	European	2021	34611362
Triglycerides	Richardson TG	441016	European	2020	32203549

## Sheet: Supplementary Table 2
Supplementary Table 2. Summary of genes used for MR analysis in each cell type
Cell type	Abbreviated cell type	Number of genes used for MR analysis (all glioma)	Number of genes for used MR analysis (GBM)	Number of genes used for MR analysis (non-GBM)
Astrocyte	Ast	2131	2133	2133
Excitatory neurons	Exc	5250	5246	5249
Inhibitory neurons	Inh	2756	2757	2756
Microglia	Mic	634	634	633
Oligodendrocytes	Oli	2073	2070	2072
﻿Oligodendrocyte progenitor cells	OPC	824	824	823

## Sheet: Supplementary Table 3
Supplementary Table 3. Results of MR analysis for causal effects of genes on glioma outcomes at the bulk brain tissue level (significant association)
Exposure	Outcome	Method	nSNP	beta	se	P value
AMT	All glioma	Inverse variance weighted	17	-0.330664	0.0568107	5.86905e-09
ATP1B2	All glioma	Wald ratio	1	-2.70339	0.596256	5.78924e-06
BAIAP2L2	All glioma	Inverse variance weighted	18	-0.459106	0.069567	4.12592e-11
CCDC88B	All glioma	Inverse variance weighted	14	0.242008	0.0410488	3.7327e-09
CDC7	All glioma	Inverse variance weighted	17	0.198683	0.0409594	1.23013e-06
CDK5RAP3	All glioma	Inverse variance weighted	14	-0.286674	0.0592112	1.28828e-06
CFAP410	All glioma	Inverse variance weighted	13	-0.312009	0.0660444	2.30987e-06
DNA2	All glioma	Inverse variance weighted	10	0.276439	0.0529375	1.77012e-07
ERV3-1	All glioma	Inverse variance weighted	50	-0.0729279	0.0140203	1.97596e-07
ESYT3	All glioma	Inverse variance weighted	12	-0.500829	0.0991153	4.34928e-07
FAIM	All glioma	Inverse variance weighted	17	0.247813	0.0310974	1.60067e-15
GPR156	All glioma	Inverse variance weighted	4	0.436385	0.0966351	6.30783e-06
HBEGF	All glioma	Wald ratio	1	0.741351	0.15789	2.66134e-06
HEATR3	All glioma	Inverse variance weighted	7	0.353855	0.0598213	3.31466e-09
HEXD	All glioma	Inverse variance weighted	9	0.384656	0.0720302	9.28427e-08
JAK1	All glioma	Inverse variance weighted	12	0.442675	0.0812193	5.02657e-08
LMF1	All glioma	Inverse variance weighted	9	0.358569	0.0670158	8.77031e-08
MIA2	All glioma	Inverse variance weighted	10	-0.557453	0.117229	1.98206e-06
NAGA	All glioma	Inverse variance weighted	27	-0.239558	0.031725	4.31645e-14
PFKL	All glioma	Inverse variance weighted	18	-0.198345	0.0408507	1.2016e-06
PICK1	All glioma	Inverse variance weighted	7	0.527715	0.117163	6.66538e-06
PNPO	All glioma	Inverse variance weighted	10	-0.287331	0.0617343	3.25069e-06
POLA2	All glioma	Inverse variance weighted	2	-0.763017	0.164895	3.70499e-06
PSMG1	All glioma	Inverse variance weighted	16	0.276786	0.0533072	2.07736e-07
REXO4	All glioma	Inverse variance weighted	15	0.209632	0.0449661	3.13169e-06
RNF123	All glioma	Inverse variance weighted	12	0.82132	0.112199	2.47631e-13
SLC25A24	All glioma	Inverse variance weighted	19	0.180293	0.0396965	5.5784e-06
SMIM45	All glioma	Inverse variance weighted	34	-0.300024	0.0357029	4.3386e-17
SPIRE2	All glioma	Inverse variance weighted	16	0.448181	0.0923248	1.20753e-06
SRA1	All glioma	Inverse variance weighted	13	0.44787	0.0614561	3.15422e-13
TCTA	All glioma	Inverse variance weighted	3	-0.874738	0.169216	2.34915e-07
TGFA	All glioma	Inverse variance weighted	4	0.752527	0.156462	1.51192e-06
THBS3	All glioma	Inverse variance weighted	7	0.468306	0.103395	5.91833e-06
TIMM13	All glioma	Inverse variance weighted	11	-0.337894	0.0689773	9.65079e-07
TMEM245	All glioma	Inverse variance weighted	15	0.502574	0.0909031	3.22658e-08
UFSP2	All glioma	Inverse variance weighted	23	-0.169375	0.0348426	1.16702e-06
UQCRH	All glioma	Inverse variance weighted	16	-0.283629	0.0561391	4.36621e-07
WBP2NL	All glioma	Inverse variance weighted	31	-0.133449	0.0216157	6.671e-10
ZKSCAN7	All glioma	Inverse variance weighted	11	-0.307015	0.0537929	1.1474e-08
ZKSCAN8	All glioma	Inverse variance weighted	11	-0.541556	0.111135	1.09949e-06
ZSCAN23	All glioma	Inverse variance weighted	26	-0.115334	0.0249182	3.68275e-06
AMT	GBM	Inverse variance weighted	17	-0.418963	0.0844939	7.10385e-07
ARSB	GBM	Inverse variance weighted	11	-0.197315	0.043143	4.79637e-06
ATP1B2	GBM	Inverse variance weighted	2	-2.73672	0.489015	2.18843e-08
BAIAP2L2	GBM	Inverse variance weighted	16	-0.735159	0.0743781	4.88096e-23
BMS1	GBM	Inverse variance weighted	20	-0.212023	0.0443716	1.76752e-06
BORCS7	GBM	Inverse variance weighted	34	0.181978	0.0358818	3.94525e-07
CCDC88B	GBM	Inverse variance weighted	13	0.371843	0.050187	1.27113e-13
CCZ1B	GBM	Inverse variance weighted	41	-0.112686	0.0233614	1.40984e-06
CFAP410	GBM	Inverse variance weighted	14	-0.373405	0.0803797	3.39242e-06
EGFR	GBM	Wald ratio	1	-1.65019	0.361612	5.03276e-06
EIF2AK1	GBM	Inverse variance weighted	10	-0.514249	0.103799	7.25951e-07
FAAH	GBM	Inverse variance weighted	16	0.393894	0.070984	2.87215e-08
FAIM	GBM	Inverse variance weighted	17	0.273062	0.0381341	8.03398e-13
FDX2	GBM	Inverse variance weighted	8	0.751577	0.155086	1.25858e-06
GALNT6	GBM	Inverse variance weighted	5	0.482753	0.0872158	3.10944e-08
GLIPR1L2	GBM	Inverse variance weighted	19	-0.0837003	0.0169656	8.07592e-07
GMPPB	GBM	Inverse variance weighted	17	0.294294	0.0496045	2.97809e-09
HBEGF	GBM	Wald ratio	1	0.904338	0.19353	2.97054e-06
HEATR3	GBM	Inverse variance weighted	7	0.429197	0.0732535	4.65488e-09
HEXD	GBM	Inverse variance weighted	9	0.478113	0.0881461	5.82463e-08
LMF1	GBM	Inverse variance weighted	9	0.403349	0.0640184	2.96655e-10
NAGA	GBM	Inverse variance weighted	27	-0.24082	0.038919	6.10446e-10
NUP43	GBM	Inverse variance weighted	6	-0.400848	0.0841424	1.8986e-06
PANK2	GBM	Inverse variance weighted	10	0.532329	0.113429	2.69139e-06
PFKL	GBM	Inverse variance weighted	18	-0.248421	0.0501484	7.28064e-07
PMS2	GBM	Inverse variance weighted	17	-0.336355	0.0585206	9.04996e-09
POLR3K	GBM	Inverse variance weighted	2	-1.94351	0.371177	1.64034e-07
PSMG1	GBM	Inverse variance weighted	16	0.354166	0.0653207	5.89523e-08
RNF123	GBM	Inverse variance weighted	11	1.00037	0.165015	1.34186e-09
SCFD1	GBM	Inverse variance weighted	6	-0.808775	0.151196	8.83526e-08
SHF	GBM	Inverse variance weighted	15	-0.274599	0.0565015	1.17368e-06
SMIM45	GBM	Inverse variance weighted	34	-0.281733	0.0437892	1.24424e-10
SRA1	GBM	Inverse variance weighted	13	0.441593	0.0867028	3.52102e-07
TCTA	GBM	Inverse variance weighted	3	-1.04868	0.206925	4.02232e-07
UFSP2	GBM	Inverse variance weighted	23	-0.179679	0.0383188	2.74467e-06
UQCC1	GBM	Inverse variance weighted	9	0.416606	0.0791	1.38799e-07
UQCRH	GBM	Inverse variance weighted	15	-0.398415	0.0692041	8.55702e-09
WBP2NL	GBM	Inverse variance weighted	31	-0.117899	0.025023	2.45743e-06
ZKSCAN7	GBM	Inverse variance weighted	11	-0.38899	0.0659653	3.70423e-09
ACYP2	nonGBM	Inverse variance weighted	8	0.732017	0.154163	2.05101e-06
ATP1B2	nonGBM	Inverse variance weighted	2	-2.95485	0.528498	2.2571e-08
BTN3A3	nonGBM	Inverse variance weighted	9	-0.369071	0.0697397	1.20901e-07
CCDC154	nonGBM	Inverse variance weighted	8	0.346544	0.0774756	7.71472e-06
CDIP1	nonGBM	Inverse variance weighted	11	0.924533	0.197687	2.91448e-06
CDK5RAP3	nonGBM	Inverse variance weighted	13	-0.446065	0.073467	1.26615e-09
CORO7	nonGBM	Inverse variance weighted	15	-0.237291	0.0528309	7.0716e-06
EFNA1	nonGBM	Inverse variance weighted	4	-0.96017	0.166423	7.95331e-09
EGFR	nonGBM	Inverse variance weighted	4	-0.632649	0.0952427	3.08416e-11
ERV3-1	nonGBM	Inverse variance weighted	50	-0.103798	0.0184219	1.75572e-08
FAIM	nonGBM	Inverse variance weighted	17	0.215527	0.0409707	1.43655e-07
FBXO42	nonGBM	Inverse variance weighted	11	0.334454	0.073943	6.09313e-06
FRRS1L	nonGBM	Inverse variance weighted	8	-0.778617	0.174356	7.98159e-06
GBA1	nonGBM	Inverse variance weighted	2	1.72964	0.354821	1.0898e-06
HEATR3	nonGBM	Inverse variance weighted	8	0.25789	0.0552632	3.06253e-06
HSD17B13	nonGBM	Inverse variance weighted	16	-0.171691	0.0347212	7.6207e-07
LNX1	nonGBM	Inverse variance weighted	2	1.64453	0.357694	4.2739e-06
MIA2	nonGBM	Inverse variance weighted	10	-0.789996	0.119731	4.16524e-11
NAGA	nonGBM	Inverse variance weighted	27	-0.268526	0.0525741	3.26325e-07
NCKIPSD	nonGBM	Inverse variance weighted	25	-0.307877	0.0654962	2.5929e-06
OCLN	nonGBM	Inverse variance weighted	8	0.274255	0.0549236	5.93288e-07
P2RX4	nonGBM	Inverse variance weighted	22	0.181988	0.039966	5.27444e-06
PPM1E	nonGBM	Inverse variance weighted	4	-2.04475	0.3407	1.95371e-09
PRMT2	nonGBM	Inverse variance weighted	13	0.538004	0.107712	5.88877e-07
RAD51C	nonGBM	Inverse variance weighted	26	-0.190002	0.0313973	1.43454e-09
RHPN2	nonGBM	Inverse variance weighted	38	0.191569	0.0376961	3.73614e-07
SMIM45	nonGBM	Inverse variance weighted	34	-0.32957	0.0469979	2.34191e-12
SNAPC5	nonGBM	Inverse variance weighted	20	-0.242597	0.053761	6.40671e-06
SPIRE2	nonGBM	Inverse variance weighted	16	0.556301	0.120092	3.61669e-06
SRA1	nonGBM	Inverse variance weighted	13	0.40127	0.0772288	2.03774e-07
THBS3	nonGBM	Inverse variance weighted	7	0.897916	0.135893	3.90839e-11
TRAPPC6B	nonGBM	Inverse variance weighted	7	-0.810666	0.152104	9.83918e-08
UFSP2	nonGBM	Inverse variance weighted	23	-0.20245	0.0349788	7.13211e-09
WBP2NL	nonGBM	Inverse variance weighted	30	-0.175043	0.0270814	1.02251e-10
ZNF273	nonGBM	Inverse variance weighted	35	0.235809	0.0412739	1.10832e-08
ZNF304	nonGBM	Inverse variance weighted	12	-0.480987	0.104407	4.08785e-06
ZSCAN23	nonGBM	Inverse variance weighted	26	-0.190046	0.0386352	8.69878e-07

## Sheet: Supplementary Table 4
Supplementary Table 4. Results of MR analysis for causal effects of genes on glioma outcomes at the brain cell level (significant association)
Exposure	Outcome	Method	nSNP	beta	se	P value	Cell type
ACAT1	All glioma	Wald ratio	1	-0.285464	0.0652839	1.22743e-05	Oli
AMT	All glioma	MR Egger	8	-0.163717	0.0567482	0.0278762	Exc
AMT	All glioma	Weighted median	8	-0.122588	0.0217876	1.83902e-08	Exc
AMT	All glioma	Inverse variance weighted	8	-0.115405	0.0163943	1.93197e-12	Exc
BAIAP2L2	All glioma	MR Egger	3	0.0260153	0.195843	0.915925	Oli
BAIAP2L2	All glioma	Weighted median	3	0.132231	0.027724	1.84645e-06	Oli
BAIAP2L2	All glioma	Inverse variance weighted	3	0.133947	0.0226964	3.59804e-09	Oli
BRWD1	All glioma	MR Egger	7	0.166828	0.226314	0.494144	Exc
BRWD1	All glioma	Weighted median	7	0.173477	0.0461207	0.000168991	Exc
BRWD1	All glioma	Inverse variance weighted	7	0.174459	0.0370474	2.48852e-06	Exc
CSNK1E	All glioma	Inverse variance weighted	2	0.219684	0.0415897	1.27659e-07	Oli
DNA2	All glioma	MR Egger	3	0.194221	0.0572575	0.182509	Ast
DNA2	All glioma	Weighted median	3	0.171118	0.0355446	1.47819e-06	Ast
DNA2	All glioma	Inverse variance weighted	3	0.166233	0.0301309	3.44784e-08	Ast
ESYT3	All glioma	MR Egger	5	-0.207811	0.205157	0.385687	Exc
ESYT3	All glioma	Weighted median	5	-0.198873	0.0561551	0.000397868	Exc
ESYT3	All glioma	Inverse variance weighted	5	-0.244125	0.0477556	3.1883e-07	Exc
FAIM	All glioma	MR Egger	7	0.120665	0.0595173	0.0984389	Exc
FAIM	All glioma	Weighted median	7	0.107052	0.0222977	1.57845e-06	Exc
FAIM	All glioma	Inverse variance weighted	7	0.103002	0.0170249	1.44769e-09	Exc
GALNT6	All glioma	MR Egger	5	0.185637	0.0537304	0.0407887	Oli
GALNT6	All glioma	Weighted median	5	0.138109	0.0287762	1.59135e-06	Oli
GALNT6	All glioma	Inverse variance weighted	5	0.121324	0.0238753	3.74385e-07	Oli
GGT7	All glioma	MR Egger	4	0.448032	0.525642	0.483802	Exc
GGT7	All glioma	Weighted median	4	0.188056	0.0504189	0.000191581	Exc
GGT7	All glioma	Inverse variance weighted	4	0.191926	0.0433105	9.36307e-06	Exc
HBEGF	All glioma	Wald ratio	1	0.24436	0.0532244	4.40856e-06	Oli
HEATR3	All glioma	Inverse variance weighted	2	0.168617	0.0309908	5.30201e-08	Oli
L2HGDH	All glioma	MR Egger	7	-0.0876503	0.0998486	0.420209	Exc
L2HGDH	All glioma	Weighted median	7	-0.115638	0.035361	0.00107471	Exc
L2HGDH	All glioma	Inverse variance weighted	7	-0.130643	0.0291375	7.33769e-06	Exc
LMF1	All glioma	Inverse variance weighted	2	0.248144	0.0529391	2.76766e-06	Inh
MVB12B	All glioma	MR Egger	5	0.156763	0.115016	0.266177	Exc
MVB12B	All glioma	Weighted median	5	0.146894	0.0374823	8.89085e-05	Exc
MVB12B	All glioma	Inverse variance weighted	5	0.135267	0.0299841	6.4428e-06	Exc
NAGA	All glioma	MR Egger	3	-0.22168	0.332444	0.625598	Ast
NAGA	All glioma	Weighted median	3	-0.17254	0.0457959	0.000164829	Ast
NAGA	All glioma	Inverse variance weighted	3	-0.168729	0.0352754	1.72541e-06	Ast
NICN1	All glioma	MR Egger	6	0.589348	0.265111	0.0903081	Exc
NICN1	All glioma	Weighted median	6	0.332908	0.0637406	1.76189e-07	Exc
NICN1	All glioma	Inverse variance weighted	6	0.328178	0.0463217	1.39296e-12	Exc
PICK1	All glioma	Inverse variance weighted	2	0.129683	0.0245732	1.31021e-07	Oli
POLR2F	All glioma	MR Egger	4	0.0103247	0.0990184	0.926469	Oli
POLR2F	All glioma	Weighted median	4	0.133896	0.0268695	6.25379e-07	Oli
POLR2F	All glioma	Inverse variance weighted	4	0.140256	0.0233003	1.7498e-09	Oli
PPP2R3C	All glioma	MR Egger	7	0.0363904	0.135661	0.799226	Exc
PPP2R3C	All glioma	Weighted median	7	0.0967675	0.0293237	0.000966938	Exc
PPP2R3C	All glioma	Inverse variance weighted	7	0.10183	0.0226821	7.14109e-06	Exc
RASGRF2	All glioma	MR Egger	6	0.111704	0.0668352	0.169975	Oli
RASGRF2	All glioma	Weighted median	6	0.114742	0.0347624	0.000964294	Oli
RASGRF2	All glioma	Inverse variance weighted	6	0.114477	0.0250658	4.94572e-06	Oli
SCFD1	All glioma	MR Egger	4	-0.0385749	0.0736079	0.652524	Exc
SCFD1	All glioma	Weighted median	4	-0.0986568	0.024676	6.38568e-05	Exc
SCFD1	All glioma	Inverse variance weighted	4	-0.107334	0.0216394	7.04434e-07	Exc
SCFD1	All glioma	Inverse variance weighted	2	-0.12223	0.027307	7.60079e-06	Inh
SLC25A24	All glioma	MR Egger	5	0.0405081	0.0493851	0.472178	Exc
SLC25A24	All glioma	Weighted median	5	0.0988474	0.0235694	2.7421e-05	Exc
SLC25A24	All glioma	Inverse variance weighted	5	0.114041	0.0242393	2.54141e-06	Exc
SLC25A24	All glioma	MR Egger	4	0.0471955	0.0729521	0.584006	Oli
SLC25A24	All glioma	Weighted median	4	0.095063	0.024728	0.000120875	Oli
SLC25A24	All glioma	Inverse variance weighted	4	0.108618	0.0254197	1.92862e-05	Oli
SLC4A8	All glioma	MR Egger	3	0.164044	0.0724793	0.264857	Oli
SLC4A8	All glioma	Weighted median	3	0.144251	0.0292978	8.4956e-07	Oli
SLC4A8	All glioma	Inverse variance weighted	3	0.140877	0.0265687	1.14315e-07	Oli
SOX10	All glioma	Inverse variance weighted	2	0.364216	0.06878	1.18773e-07	Oli
SRA1	All glioma	MR Egger	4	0.112766	0.14545	0.519286	Ast
SRA1	All glioma	Weighted median	4	0.115849	0.030276	0.000130022	Ast
SRA1	All glioma	Inverse variance weighted	4	0.121379	0.0253951	1.75629e-06	Ast
SRA1	All glioma	MR Egger	12	0.0829379	0.0361219	0.0445521	Exc
SRA1	All glioma	Weighted median	12	0.081478	0.0171703	2.0822e-06	Exc
SRA1	All glioma	Inverse variance weighted	12	0.0796015	0.0136989	6.21725e-09	Exc
SRA1	All glioma	MR Egger	3	-0.240488	0.369203	0.632455	Inh
SRA1	All glioma	Weighted median	3	0.108734	0.0296353	0.000243444	Inh
SRA1	All glioma	Inverse variance weighted	3	0.112643	0.0261696	1.67464e-05	Inh
SUMF1	All glioma	MR Egger	8	-0.0231781	0.0513899	0.667814	Oli
SUMF1	All glioma	Weighted median	8	-0.0855021	0.0239072	0.000348343	Oli
SUMF1	All glioma	Inverse variance weighted	8	-0.0855965	0.0184434	3.46674e-06	Oli
TCTA	All glioma	Inverse variance weighted	2	-0.477939	0.092855	2.64466e-07	Exc
TGFA	All glioma	Inverse variance weighted	2	0.0997297	0.0248264	5.89227e-05	OPC
TMEM184B	All glioma	Inverse variance weighted	2	0.227428	0.0430293	1.25417e-07	Oli
TPPP	All glioma	Wald ratio	1	-0.586138	0.126071	3.33114e-06	Oli
VAV3	All glioma	Inverse variance weighted	2	-0.212654	0.0458797	3.56879e-06	Ast
VPS9D1	All glioma	MR Egger	13	0.316155	0.121811	0.0248945	Exc
VPS9D1	All glioma	Weighted median	13	0.163828	0.0338689	1.31734e-06	Exc
VPS9D1	All glioma	Inverse variance weighted	13	0.142707	0.0244027	4.97538e-09	Exc
ZKSCAN3	All glioma	MR Egger	10	0.116537	0.104194	0.29583	Exc
ZKSCAN3	All glioma	Weighted median	10	0.128045	0.0274896	3.19367e-06	Exc
ZKSCAN3	All glioma	Inverse variance weighted	10	0.119782	0.0220123	5.27978e-08	Exc
ZKSCAN7	All glioma	MR Egger	4	-0.0886148	0.527654	0.882076	Exc
ZKSCAN7	All glioma	Weighted median	4	-0.224291	0.0509567	1.07453e-05	Exc
ZKSCAN7	All glioma	Inverse variance weighted	4	-0.220776	0.0390685	1.59517e-08	Exc
ZMAT2	All glioma	MR Egger	3	0.035831	0.62116	0.963318	Exc
ZMAT2	All glioma	Weighted median	3	-0.325319	0.0856046	0.000144548	Exc
ZMAT2	All glioma	Inverse variance weighted	3	-0.347567	0.0727316	1.76381e-06	Exc
ZNF273	All glioma	MR Egger	6	0.0204771	0.0704141	0.785652	Ast
ZNF273	All glioma	Weighted median	6	0.0635345	0.018679	0.000670446	Ast
ZNF273	All glioma	Inverse variance weighted	6	0.0667706	0.0157419	2.21939e-05	Ast
ZNF445	All glioma	MR Egger	5	-0.343894	0.245982	0.256533	Exc
ZNF445	All glioma	Weighted median	5	-0.185858	0.0402411	3.8629e-06	Exc
ZNF445	All glioma	Inverse variance weighted	5	-0.179596	0.0320521	2.10349e-08	Exc
ZNF512B	All glioma	Wald ratio	1	0.513934	0.115645	8.82766e-06	Exc
ZNF852	All glioma	MR Egger	4	0.0720632	0.914899	0.94439	Exc
ZNF852	All glioma	Weighted median	4	-0.178181	0.0412316	1.54989e-05	Exc
ZNF852	All glioma	Inverse variance weighted	4	-0.179599	0.0317991	1.6239e-08	Exc
ZSCAN23	All glioma	MR Egger	13	-0.102716	0.0497218	0.0632279	Exc
ZSCAN23	All glioma	Weighted median	13	-0.0739521	0.019467	0.000145373	Exc
ZSCAN23	All glioma	Inverse variance weighted	13	-0.0788757	0.014867	1.12407e-07	Exc
ZSCAN23	All glioma	MR Egger	10	-0.0545604	0.0766463	0.496791	Inh
ZSCAN23	All glioma	Weighted median	10	-0.0711643	0.0227098	0.00172649	Inh
ZSCAN23	All glioma	Inverse variance weighted	10	-0.0753259	0.0167267	6.68913e-06	Inh
ZSCAN26	All glioma	MR Egger	18	-0.0272854	0.0317343	0.402595	Exc
ZSCAN26	All glioma	Weighted median	18	0.0466707	0.0131454	0.000384723	Exc
ZSCAN26	All glioma	Inverse variance weighted	18	0.0549761	0.0103109	9.72343e-08	Exc
ZSCAN26	All glioma	MR Egger	10	0.00638001	0.0765718	0.935644	Inh
ZSCAN26	All glioma	Weighted median	10	0.0633625	0.0209838	0.00253115	Inh
ZSCAN26	All glioma	Inverse variance weighted	10	0.0714612	0.0159122	7.08987e-06	Inh
ZSCAN31	All glioma	MR Egger	8	-0.0349226	0.0631616	0.600304	Oli
ZSCAN31	All glioma	Weighted median	8	-0.0618339	0.0153106	5.37632e-05	Oli
ZSCAN31	All glioma	Inverse variance weighted	8	-0.0588689	0.0125119	2.53834e-06	Oli
AMT	GBM	MR Egger	8	-0.195637	0.0901389	0.0730222	Exc
AMT	GBM	Weighted median	8	-0.158658	0.0266729	2.70963e-09	Exc
AMT	GBM	Inverse variance weighted	8	-0.149297	0.0246415	1.37178e-09	Exc
AS3MT	GBM	MR Egger	10	0.116369	0.0740181	0.154556	Exc
AS3MT	GBM	Weighted median	10	0.110094	0.0269558	4.42207e-05	Exc
AS3MT	GBM	Inverse variance weighted	10	0.11187	0.0212307	1.36994e-07	Exc
BORCS7	GBM	MR Egger	7	0.153454	0.137469	0.315055	Exc
BORCS7	GBM	Weighted median	7	0.191031	0.0545386	0.00046062	Exc
BORCS7	GBM	Inverse variance weighted	7	0.208888	0.0422627	7.70883e-07	Exc
BRWD1	GBM	MR Egger	7	0.342853	0.277338	0.271277	Exc
BRWD1	GBM	Weighted median	7	0.230673	0.0566692	4.69082e-05	Exc
BRWD1	GBM	Inverse variance weighted	7	0.21623	0.0454011	1.91067e-06	Exc
CCDC88B	GBM	Wald ratio	1	0.295613	0.0678422	1.31642e-05	Inh
DNALI1	GBM	MR Egger	7	0.0590878	0.0410734	0.209792	Exc
DNALI1	GBM	Weighted median	7	0.0711219	0.0184629	0.000117083	Exc
DNALI1	GBM	Inverse variance weighted	7	0.0772043	0.0153586	4.98764e-07	Exc
DSCC1	GBM	MR Egger	7	-0.0645177	0.0407686	0.174374	Exc
DSCC1	GBM	Weighted median	7	-0.0713799	0.0197701	0.0003056	Exc
DSCC1	GBM	Inverse variance weighted	7	-0.0701458	0.0156702	7.59143e-06	Exc
ESYT3	GBM	MR Egger	5	-0.313072	0.238965	0.281441	Exc
ESYT3	GBM	Weighted median	5	-0.255006	0.0695801	0.00024741	Exc
ESYT3	GBM	Inverse variance weighted	5	-0.29108	0.0553197	1.42662e-07	Exc
FN3K	GBM	MR Egger	10	0.00630407	0.0616908	0.921122	Exc
FN3K	GBM	Weighted median	10	-0.0886007	0.0292113	0.00242059	Exc
FN3K	GBM	Inverse variance weighted	10	-0.102241	0.0224401	5.20915e-06	Exc
GALNT6	GBM	MR Egger	5	0.242751	0.0659269	0.0347059	Oli
GALNT6	GBM	Weighted median	5	0.189516	0.0338605	2.18155e-08	Oli
GALNT6	GBM	Inverse variance weighted	5	0.171737	0.0292991	4.58691e-09	Oli
GLIPR1L2	GBM	MR Egger	9	-0.0435744	0.0453046	0.368184	Exc
GLIPR1L2	GBM	Weighted median	9	-0.057033	0.0148786	0.000126478	Exc
GLIPR1L2	GBM	Inverse variance weighted	9	-0.0570853	0.0122181	2.97978e-06	Exc
GLIPR1L2	GBM	MR Egger	9	-0.0692416	0.0460903	0.176718	Inh
GLIPR1L2	GBM	Weighted median	9	-0.0646586	0.0156557	3.6269e-05	Inh
GLIPR1L2	GBM	Inverse variance weighted	9	-0.0657104	0.0126624	2.10983e-07	Inh
GNL2	GBM	MR Egger	3	0.15613	0.489537	0.803453	Exc
GNL2	GBM	Weighted median	3	0.194708	0.0545592	0.000358681	Exc
GNL2	GBM	Inverse variance weighted	3	0.196826	0.043378	5.69353e-06	Exc
HBEGF	GBM	Wald ratio	1	0.296683	0.0652985	5.53314e-06	Oli
HEATR3	GBM	Inverse variance weighted	2	0.19414	0.0379707	3.17242e-07	Oli
HEXD	GBM	Inverse variance weighted	2	0.214169	0.0471328	5.52114e-06	Exc
KATNA1	GBM	MR Egger	4	-0.04311	1.43745	0.978798	Exc
KATNA1	GBM	Weighted median	4	0.214267	0.0562379	0.000138965	Exc
KATNA1	GBM	Inverse variance weighted	4	0.210552	0.0461229	4.9944e-06	Exc
KLF3	GBM	Inverse variance weighted	2	-0.209452	0.0448482	3.0086e-06	Oli
LATS1	GBM	MR Egger	6	0.23496	0.251344	0.402805	Exc
LATS1	GBM	Weighted median	6	0.110797	0.0239048	3.57103e-06	Exc
LATS1	GBM	Inverse variance weighted	6	0.105216	0.0213505	8.30549e-07	Exc
LMF1	GBM	Wald ratio	1	0.396293	0.0870188	5.26084e-06	Oli
LRP11	GBM	MR Egger	6	-0.328676	0.385344	0.441755	Exc
LRP11	GBM	Weighted median	6	0.225665	0.0507198	8.61699e-06	Exc
LRP11	GBM	Inverse variance weighted	6	0.187349	0.0394131	1.99955e-06	Exc
MEAF6	GBM	MR Egger	3	0.49807	1.62237	0.810371	Exc
MEAF6	GBM	Weighted median	3	-0.384835	0.117133	0.0010182	Exc
MEAF6	GBM	Inverse variance weighted	3	-0.418145	0.0928797	6.73144e-06	Exc
NEK1	GBM	MR Egger	3	0.0500946	0.179748	0.826969	Ast
NEK1	GBM	Weighted median	3	0.268623	0.0677625	7.36481e-05	Ast
NEK1	GBM	Inverse variance weighted	3	0.270749	0.060007	6.42325e-06	Ast
NICN1	GBM	MR Egger	6	1.0002	0.427277	0.0793028	Exc
NICN1	GBM	Weighted median	6	0.412128	0.0823463	5.59145e-07	Exc
NICN1	GBM	Inverse variance weighted	6	0.405388	0.0816899	6.95839e-07	Exc
NUP43	GBM	MR Egger	6	0.332188	0.367013	0.416592	Exc
NUP43	GBM	Weighted median	6	0.145885	0.0334452	1.28926e-05	Exc
NUP43	GBM	Inverse variance weighted	6	0.137289	0.0278988	8.61242e-07	Exc
PCMT1	GBM	MR Egger	4	-0.0375331	4.07693	0.99349	Exc
PCMT1	GBM	Weighted median	4	-0.37565	0.0961815	9.39772e-05	Exc
PCMT1	GBM	Inverse variance weighted	4	-0.374105	0.081904	4.9334e-06	Exc
POLR3K	GBM	Wald ratio	1	-0.798832	0.178371	7.51745e-06	Exc
RASGRF2	GBM	MR Egger	6	0.192484	0.0820401	0.0788404	Oli
RASGRF2	GBM	Weighted median	6	0.186646	0.0404195	3.87954e-06	Oli
RASGRF2	GBM	Inverse variance weighted	6	0.162761	0.03075	1.20307e-07	Oli
RPS6KA4	GBM	Wald ratio	1	0.275929	0.0627758	1.10532e-05	Mic
SCFD1	GBM	MR Egger	4	-0.0755713	0.0906353	0.492118	Exc
SCFD1	GBM	Weighted median	4	-0.123243	0.0291082	2.29602e-05	Exc
SCFD1	GBM	Inverse variance weighted	4	-0.127986	0.0265491	1.43044e-06	Exc
SCFD1	GBM	Inverse variance weighted	2	-0.144559	0.0335031	1.59749e-05	Inh
SF3A3	GBM	Wald ratio	1	0.316951	0.0794059	6.56486e-05	Mic
SLC25A24	GBM	MR Egger	5	0.0496009	0.056316	0.4433	Exc
SLC25A24	GBM	Weighted median	5	0.100033	0.0265722	0.000166827	Exc
SLC25A24	GBM	Inverse variance weighted	5	0.128686	0.024947	2.49076e-07	Exc
SLC4A8	GBM	MR Egger	3	0.239973	0.088854	0.225755	Oli
SLC4A8	GBM	Weighted median	3	0.196224	0.0362391	6.13935e-08	Oli
SLC4A8	GBM	Inverse variance weighted	3	0.188325	0.0325926	7.55227e-09	Oli
TCTA	GBM	Inverse variance weighted	2	-0.623676	0.113377	3.77886e-08	Exc
TFB1M	GBM	MR Egger	3	-0.0848789	0.123075	0.615643	Oli
TFB1M	GBM	Weighted median	3	-0.157881	0.0480145	0.00100835	Oli
TFB1M	GBM	Inverse variance weighted	3	-0.175133	0.0407919	1.76021e-05	Oli
VAV3	GBM	Inverse variance weighted	2	-0.284469	0.0561214	4.00309e-07	Ast
ZKSCAN1	GBM	MR Egger	13	0.0666355	0.0709786	0.367985	Exc
ZKSCAN1	GBM	Weighted median	13	0.104371	0.0321813	0.00118192	Exc
ZKSCAN1	GBM	Inverse variance weighted	13	0.106129	0.0239077	9.0325e-06	Exc
ZKSCAN7	GBM	MR Egger	4	-0.204836	0.648234	0.781938	Exc
ZKSCAN7	GBM	Weighted median	4	-0.274198	0.061015	6.99162e-06	Exc
ZKSCAN7	GBM	Inverse variance weighted	4	-0.27533	0.0479995	9.68791e-09	Exc
ZNF445	GBM	MR Egger	5	-0.272002	0.301954	0.434084	Exc
ZNF445	GBM	Weighted median	5	-0.225636	0.0511511	1.02813e-05	Exc
ZNF445	GBM	Inverse variance weighted	5	-0.229331	0.0393755	5.73855e-09	Exc
ZNF852	GBM	MR Egger	4	0.275663	1.12391	0.829118	Exc
ZNF852	GBM	Weighted median	4	-0.220796	0.0461578	1.72257e-06	Exc
ZNF852	GBM	Inverse variance weighted	4	-0.22333	0.0390681	1.08776e-08	Exc
BTN3A3	nonGBM	MR Egger	3	-0.0893783	0.111293	0.569248	Exc
BTN3A3	nonGBM	Weighted median	3	-0.180395	0.0446264	5.29192e-05	Exc
BTN3A3	nonGBM	Inverse variance weighted	3	-0.186429	0.0372535	5.60541e-07	Exc
CAV3	nonGBM	Inverse variance weighted	2	-0.398877	0.0891215	7.61786e-06	Inh
CDIP1	nonGBM	MR Egger	7	0.0782861	0.164292	0.65381	Ast
CDIP1	nonGBM	Weighted median	7	0.0730327	0.0203277	0.000327191	Ast
CDIP1	nonGBM	Inverse variance weighted	7	0.0766926	0.0168141	5.08595e-06	Ast
CDK10	nonGBM	MR Egger	21	-0.0476632	0.0615842	0.448483	Exc
CDK10	nonGBM	Weighted median	21	-0.0675682	0.0210929	0.00135836	Exc
CDK10	nonGBM	Inverse variance weighted	21	-0.079365	0.0153703	2.42327e-07	Exc
CDK10	nonGBM	MR Egger	13	-0.0901209	0.0905614	0.341057	Inh
CDK10	nonGBM	Weighted median	13	-0.0906727	0.027123	0.000828713	Inh
CDK10	nonGBM	Inverse variance weighted	13	-0.0916241	0.020113	5.22695e-06	Inh
CORO7	nonGBM	MR Egger	5	-0.092369	0.135328	0.543868	Ast
CORO7	nonGBM	Weighted median	5	-0.131114	0.0349383	0.000174927	Ast
CORO7	nonGBM	Inverse variance weighted	5	-0.127788	0.0282346	6.01267e-06	Ast
DNA2	nonGBM	MR Egger	3	0.177035	0.0749743	0.255029	Ast
DNA2	nonGBM	Weighted median	3	0.211463	0.0464966	5.41777e-06	Ast
DNA2	nonGBM	Inverse variance weighted	3	0.218032	0.0393596	3.03349e-08	Ast
EGFR	nonGBM	Inverse variance weighted	2	-0.351841	0.0558928	3.07534e-10	Ast
HEATR1	nonGBM	Inverse variance weighted	2	-0.293368	0.0579769	4.1907e-07	Exc
IFT46	nonGBM	Wald ratio	1	0.422951	0.0841635	5.02518e-07	Exc
LMF1	nonGBM	Inverse variance weighted	2	0.32027	0.0700542	4.83672e-06	Inh
MARK3	nonGBM	MR Egger	10	-0.094595	0.0947865	0.347514	Exc
MARK3	nonGBM	Weighted median	10	-0.161401	0.0480936	0.000790818	Exc
MARK3	nonGBM	Inverse variance weighted	10	-0.177511	0.0360148	8.27246e-07	Exc
MEIKIN	nonGBM	MR Egger	9	0.0981952	0.0422053	0.0528775	Exc
MEIKIN	nonGBM	Weighted median	9	0.0941389	0.022851	3.79381e-05	Exc
MEIKIN	nonGBM	Inverse variance weighted	9	0.0877958	0.019413	6.11023e-06	Exc
NAGA	nonGBM	MR Egger	3	-0.18517	0.437977	0.745357	Ast
NAGA	nonGBM	Weighted median	3	-0.188788	0.0590634	0.00139171	Ast
NAGA	nonGBM	Inverse variance weighted	3	-0.20103	0.0465102	1.54422e-05	Ast
NMRAL1	nonGBM	MR Egger	5	-0.100676	0.244719	0.708407	Ast
NMRAL1	nonGBM	Weighted median	5	0.100536	0.0294288	0.000634893	Ast
NMRAL1	nonGBM	Inverse variance weighted	5	0.107191	0.024255	9.90068e-06	Ast
PPM1E	nonGBM	MR Egger	5	-0.520326	0.205254	0.085048	Inh
PPM1E	nonGBM	Weighted median	5	-0.277018	0.0700057	7.5872e-05	Inh
PPM1E	nonGBM	Inverse variance weighted	5	-0.264801	0.0555827	1.89698e-06	Inh
RAD18	nonGBM	Inverse variance weighted	2	-0.344665	0.0770038	7.60745e-06	Inh
RAD51C	nonGBM	MR Egger	8	-0.153312	0.0581639	0.0387548	Inh
RAD51C	nonGBM	Weighted median	8	-0.116999	0.0267529	1.22377e-05	Inh
RAD51C	nonGBM	Inverse variance weighted	8	-0.109421	0.0200669	4.95836e-08	Inh
RASA4	nonGBM	MR Egger	3	-0.124673	0.236836	0.691525	Ast
RASA4	nonGBM	Weighted median	3	-0.307775	0.0931715	0.000955469	Ast
RASA4	nonGBM	Inverse variance weighted	3	-0.324373	0.0642261	4.40683e-07	Ast
SRA1	nonGBM	MR Egger	12	0.0680063	0.0474527	0.182333	Exc
SRA1	nonGBM	Weighted median	12	0.0695007	0.0231161	0.00264199	Exc
SRA1	nonGBM	Inverse variance weighted	12	0.0815721	0.0179997	5.8465e-06	Exc
SUMF1	nonGBM	MR Egger	8	-0.0219254	0.0675402	0.756483	Oli
SUMF1	nonGBM	Weighted median	8	-0.110653	0.030855	0.000335485	Oli
SUMF1	nonGBM	Inverse variance weighted	8	-0.122341	0.0242469	4.52053e-07	Oli
VPS9D1	nonGBM	MR Egger	13	0.227032	0.160807	0.185657	Exc
VPS9D1	nonGBM	Weighted median	13	0.169602	0.0428575	7.57852e-05	Exc
VPS9D1	nonGBM	Inverse variance weighted	13	0.147538	0.032161	4.48609e-06	Exc
VSTM2A	nonGBM	MR Egger	7	0.187371	0.236613	0.46432	Exc
VSTM2A	nonGBM	Weighted median	7	0.252589	0.0790095	0.00138895	Exc
VSTM2A	nonGBM	Inverse variance weighted	7	0.267195	0.0598574	8.04977e-06	Exc
ZBTB4	nonGBM	Wald ratio	1	-0.394048	0.0864162	5.11808e-06	Exc
ZBTB4	nonGBM	Wald ratio	1	-0.485	0.108764	8.22674e-06	Inh
ZKSCAN3	nonGBM	MR Egger	10	0.0274268	0.136654	0.84594	Exc
ZKSCAN3	nonGBM	Weighted median	10	0.16917	0.0366269	3.86079e-06	Exc
ZKSCAN3	nonGBM	Inverse variance weighted	10	0.180156	0.0288672	4.35193e-10	Exc
ZNF738	nonGBM	MR Egger	4	0.0143787	0.194092	0.947688	Inh
ZNF738	nonGBM	Weighted median	4	0.162908	0.0485126	0.000784945	Inh
ZNF738	nonGBM	Inverse variance weighted	4	0.201353	0.0371893	6.15365e-08	Inh
ZSCAN23	nonGBM	MR Egger	13	-0.0539861	0.0652627	0.425698	Exc
ZSCAN23	nonGBM	Weighted median	13	-0.120306	0.0251583	1.7359e-06	Exc
ZSCAN23	nonGBM	Inverse variance weighted	13	-0.120156	0.0194964	7.13831e-10	Exc
ZSCAN23	nonGBM	MR Egger	10	0.00925957	0.100538	0.928883	Inh
ZSCAN23	nonGBM	Weighted median	10	-0.114229	0.0286001	6.49693e-05	Inh
ZSCAN23	nonGBM	Inverse variance weighted	10	-0.105511	0.0222671	2.1538e-06	Inh
ZSCAN26	nonGBM	MR Egger	18	-0.0460947	0.0417552	0.285951	Exc
ZSCAN26	nonGBM	Weighted median	18	0.076847	0.0171484	7.41904e-06	Exc
ZSCAN26	nonGBM	Inverse variance weighted	18	0.0857147	0.0140192	9.71197e-10	Exc
ZSCAN26	nonGBM	MR Egger	10	0.0146378	0.100568	0.887876	Inh
ZSCAN26	nonGBM	Weighted median	10	0.105921	0.0269284	8.37362e-05	Inh
ZSCAN26	nonGBM	Inverse variance weighted	10	0.118577	0.0208904	1.3776e-08	Inh
ZSCAN31	nonGBM	MR Egger	9	-0.0219824	0.122954	0.863171	Exc
ZSCAN31	nonGBM	Weighted median	9	-0.135777	0.0329471	3.771e-05	Exc
ZSCAN31	nonGBM	Inverse variance weighted	9	-0.135724	0.025802	1.43897e-07	Exc
ZSCAN31	nonGBM	MR Egger	8	0.00175621	0.0830991	0.983824	Oli
ZSCAN31	nonGBM	Weighted median	8	-0.0869834	0.0209377	3.26154e-05	Oli
ZSCAN31	nonGBM	Inverse variance weighted	8	-0.0949278	0.0164226	7.45681e-09	Oli

## Sheet: Supplementary Table 5
Supplementary Table 5. Results of horizontal pleiotropy test of brain cell level causal genes and glioma outcomes
Exposure	Outcome	Egger_intercept	se	P value	Cell type
AMT	All glioma	0.0226841	0.0255091	0.408101	Exc
BAIAP2L2	All glioma	0.0551207	0.0993431	0.677514	Oli
BRWD1	All glioma	0.00155462	0.0454858	0.974058	Exc
DNA2	All glioma	-0.0170068	0.0295852	0.667866	Ast
ESYT3	All glioma	-0.0079752	0.0434178	0.865974	Exc
FAIM	All glioma	-0.00902689	0.0290507	0.768543	Exc
GALNT6	All glioma	-0.0311267	0.0232962	0.273817	Oli
GGT7	All glioma	-0.0545714	0.111623	0.673275	Exc
L2HGDH	All glioma	-0.0120614	0.026793	0.671435	Exc
MVB12B	All glioma	-0.00761091	0.0393159	0.858868	Exc
NAGA	All glioma	0.0167609	0.104636	0.898883	Ast
NICN1	All glioma	-0.0474355	0.0474105	0.373675	Exc
POLR2F	All glioma	0.0637473	0.0472167	0.309479	Oli
PPP2R3C	All glioma	0.0263011	0.053649	0.644715	Exc
RASGRF2	All glioma	0.00107746	0.0240712	0.966443	Oli
SCFD1	All glioma	-0.0378466	0.038725	0.431479	Exc
SLC25A24	All glioma	0.03938	0.0240963	0.200712	Exc
SLC25A24	All glioma	0.0332612	0.0368594	0.462095	Oli
SLC4A8	All glioma	-0.0120093	0.034956	0.789328	Oli
SRA1	All glioma	0.00327167	0.0543982	0.957511	Ast
SRA1	All glioma	-0.0017232	0.0172628	0.922459	Exc
SRA1	All glioma	0.174891	0.182391	0.513361	Inh
VPS9D1	All glioma	-0.0438659	0.0301819	0.174044	Exc
ZKSCAN3	All glioma	0.00103415	0.0324473	0.975355	Exc
ZKSCAN7	All glioma	-0.0328751	0.130894	0.82514	Exc
ZMAT2	All glioma	-0.0561032	0.0902701	0.645988	Exc
ZNF273	All glioma	0.0242684	0.0359788	0.536958	Ast
ZNF445	All glioma	0.0460978	0.0684281	0.548781	Exc
ZNF852	All glioma	-0.0767471	0.27884	0.808962	Exc
ZSCAN23	All glioma	0.0102275	0.0203547	0.62525	Exc
ZSCAN23	All glioma	-0.00931414	0.0335502	0.788345	Inh
ZSCAN26	All glioma	0.0480008	0.0176667	0.0152313	Exc
ZSCAN26	All glioma	0.0285213	0.0328245	0.410209	Inh
ZSCAN31	All glioma	-0.0151049	0.0390518	0.712256	Oli
AMT	GBM	0.021769	0.0405448	0.610644	Exc
AS3MT	GBM	-0.00173363	0.0273241	0.950967	Exc
BORCS7	GBM	0.0134635	0.0317711	0.689348	Exc
BRWD1	GBM	-0.0258033	0.0557534	0.662944	Exc
DNALI1	GBM	0.0118641	0.0248249	0.652875	Exc
DSCC1	GBM	-0.00386293	0.0258324	0.886974	Exc
ESYT3	GBM	0.00483174	0.0505973	0.929944	Exc
FN3K	GBM	-0.0463012	0.0246382	0.0970187	Exc
GALNT6	GBM	-0.0343744	0.0285872	0.315444	Oli
GLIPR1L2	GBM	-0.0104709	0.0338099	0.765805	Exc
GLIPR1L2	GBM	0.00255128	0.0320183	0.93872	Inh
GNL2	GBM	0.0121471	0.145545	0.946991	Exc
KATNA1	GBM	0.0643291	0.364351	0.876117	Exc
LATS1	GBM	-0.0590084	0.113899	0.631743	Exc
LRP11	GBM	0.127343	0.0945952	0.249472	Exc
MEAF6	GBM	-0.127429	0.225272	0.672273	Exc
NEK1	GBM	0.0746444	0.0580532	0.420814	Ast
NICN1	GBM	-0.108067	0.0764368	0.230311	Exc
NUP43	GBM	-0.0677866	0.127279	0.622532	Exc
PCMT1	GBM	-0.0480513	0.581933	0.941712	Exc
RASGRF2	GBM	-0.0115442	0.0295406	0.715873	Oli
SCFD1	GBM	-0.028861	0.0477175	0.606774	Exc
SLC25A24	GBM	0.0424211	0.0275234	0.220907	Exc
SLC4A8	GBM	-0.0267624	0.0428324	0.644468	Oli
TFB1M	GBM	-0.0372128	0.0478771	0.579374	Oli
ZKSCAN1	GBM	0.0126797	0.0214565	0.566497	Exc
ZKSCAN7	GBM	-0.0175353	0.160805	0.92312	Exc
ZNF445	GBM	0.0119717	0.0839917	0.895693	Exc
ZNF852	GBM	-0.152174	0.342542	0.700307	Exc
BTN3A3	nonGBM	-0.0384117	0.0415074	0.524648	Exc
CDIP1	nonGBM	-0.00108957	0.11175	0.992598	Ast
CDK10	nonGBM	-0.0132594	0.0249426	0.601167	Exc
CDK10	nonGBM	-0.000580601	0.0341051	0.986722	Inh
CORO7	nonGBM	-0.0155321	0.0580383	0.806338	Ast
DNA2	nonGBM	0.0249974	0.0389087	0.636452	Ast
MARK3	nonGBM	-0.0231258	0.024454	0.371992	Exc
MEIKIN	nonGBM	-0.00620423	0.0223578	0.789415	Exc
NAGA	nonGBM	-0.00501907	0.137818	0.976826	Ast
NMRAL1	nonGBM	0.104288	0.122173	0.456057	Ast
PPM1E	nonGBM	0.058536	0.045263	0.286508	Inh
RAD51C	nonGBM	0.0266017	0.0330879	0.452083	Inh
RASA4	nonGBM	-0.0712431	0.0813254	0.542009	Ast
SRA1	nonGBM	0.00700826	0.0226826	0.763686	Exc
SUMF1	nonGBM	-0.0423821	0.0266063	0.162283	Oli
VPS9D1	nonGBM	-0.0200947	0.039828	0.623839	Exc
VSTM2A	nonGBM	0.0143371	0.0411158	0.741517	Exc
ZKSCAN3	nonGBM	0.048707	0.042597	0.285917	Exc
ZNF738	nonGBM	0.0744173	0.0758189	0.429831	Inh
ZSCAN23	nonGBM	-0.028408	0.0267391	0.310816	Exc
ZSCAN23	nonGBM	-0.0514988	0.0440248	0.275762	Inh
ZSCAN26	nonGBM	0.0769895	0.0232741	0.00444422	Exc
ZSCAN26	nonGBM	0.0455621	0.0431227	0.321568	Inh
ZSCAN31	nonGBM	-0.0402709	0.0425636	0.375586	Exc
ZSCAN31	nonGBM	-0.0610253	0.0514163	0.28013	Oli

## Sheet: Supplementary Table 6
Supplementary Table 6. Results of heterogeneity test of brain cell level causal genes and glioma outcomes
Exposure	Outcome	Method	Q	Q_df	Q_pval	Cell type
AMT	All glioma	MR Egger	4.83273	6	0.565439	Exc
AMT	All glioma	Inverse variance weighted	5.6235	7	0.584332	Exc
BAIAP2L2	All glioma	MR Egger	0.11021	1	0.739905	Oli
BAIAP2L2	All glioma	Inverse variance weighted	0.41807	2	0.811367	Oli
BRWD1	All glioma	MR Egger	3.06982	5	0.689222	Exc
BRWD1	All glioma	Inverse variance weighted	3.07099	6	0.799886	Exc
CSNK1E	All glioma	Inverse variance weighted	0.225539	1	0.634852	Oli
DNA2	All glioma	MR Egger	0.014917	1	0.902792	Ast
DNA2	All glioma	Inverse variance weighted	0.345359	2	0.841407	Ast
ESYT3	All glioma	MR Egger	5.2761	3	0.152661	Exc
ESYT3	All glioma	Inverse variance weighted	5.33544	4	0.254578	Exc
FAIM	All glioma	MR Egger	5.3717	5	0.372219	Exc
FAIM	All glioma	Inverse variance weighted	5.47543	6	0.484431	Exc
GALNT6	All glioma	MR Egger	2.17141	3	0.537602	Oli
GALNT6	All glioma	Inverse variance weighted	3.95665	4	0.411905	Oli
GGT7	All glioma	MR Egger	0.453238	2	0.797224	Exc
GGT7	All glioma	Inverse variance weighted	0.692251	3	0.875025	Exc
HEATR3	All glioma	Inverse variance weighted	0.421257	1	0.51631	Oli
L2HGDH	All glioma	MR Egger	2.43001	5	0.786997	Exc
L2HGDH	All glioma	Inverse variance weighted	2.63266	6	0.853335	Exc
LMF1	All glioma	Inverse variance weighted	0.300935	1	0.583297	Inh
MVB12B	All glioma	MR Egger	2.80398	3	0.422846	Exc
MVB12B	All glioma	Inverse variance weighted	2.84145	4	0.584699	Exc
NAGA	All glioma	MR Egger	0.0409194	1	0.839694	Ast
NAGA	All glioma	Inverse variance weighted	0.0665781	2	0.967259	Ast
NICN1	All glioma	MR Egger	2.81666	4	0.58896	Exc
NICN1	All glioma	Inverse variance weighted	3.81771	5	0.575948	Exc
PICK1	All glioma	Inverse variance weighted	0.275828	1	0.599449	Oli
POLR2F	All glioma	MR Egger	0.127145	2	0.938406	Oli
POLR2F	All glioma	Inverse variance weighted	1.94991	3	0.582867	Oli
PPP2R3C	All glioma	MR Egger	5.69656	5	0.336874	Exc
PPP2R3C	All glioma	Inverse variance weighted	5.97038	6	0.426517	Exc
RASGRF2	All glioma	MR Egger	3.66098	4	0.453827	Oli
RASGRF2	All glioma	Inverse variance weighted	3.66298	5	0.598883	Oli
SCFD1	All glioma	MR Egger	0.620697	2	0.733191	Exc
SCFD1	All glioma	Inverse variance weighted	1.57585	3	0.664878	Exc
SCFD1	All glioma	Inverse variance weighted	0.347629	1	0.555458	Inh
SLC25A24	All glioma	MR Egger	3.4641	3	0.325448	Exc
SLC25A24	All glioma	Inverse variance weighted	6.54814	4	0.161783	Exc
SLC25A24	All glioma	MR Egger	3.32701	2	0.189474	Oli
SLC25A24	All glioma	Inverse variance weighted	4.68158	3	0.196654	Oli
SLC4A8	All glioma	MR Egger	0.0201644	1	0.887079	Oli
SLC4A8	All glioma	Inverse variance weighted	0.138195	2	0.933236	Oli
SOX10	All glioma	Inverse variance weighted	0.0859213	1	0.769428	Oli
SRA1	All glioma	MR Egger	1.81338	2	0.403859	Ast
SRA1	All glioma	Inverse variance weighted	1.817	3	0.611243	Ast
SRA1	All glioma	MR Egger	5.94621	10	0.819762	Exc
SRA1	All glioma	Inverse variance weighted	5.95618	11	0.876272	Exc
SRA1	All glioma	MR Egger	0.00231667	1	0.961611	Inh
SRA1	All glioma	Inverse variance weighted	0.92177	2	0.630725	Inh
SUMF1	All glioma	MR Egger	2.68123	6	0.847659	Oli
SUMF1	All glioma	Inverse variance weighted	4.3746	7	0.73576	Oli
TCTA	All glioma	Inverse variance weighted	0.0207913	1	0.885349	Exc
TGFA	All glioma	Inverse variance weighted	0.321572	1	0.570664	OPC
TMEM184B	All glioma	Inverse variance weighted	0.191251	1	0.661878	Oli
VAV3	All glioma	Inverse variance weighted	0.101636	1	0.749875	Ast
VPS9D1	All glioma	MR Egger	8.57896	11	0.660693	Exc
VPS9D1	All glioma	Inverse variance weighted	10.6913	12	0.555544	Exc
ZKSCAN3	All glioma	MR Egger	2.50357	8	0.961564	Exc
ZKSCAN3	All glioma	Inverse variance weighted	2.50458	9	0.98076	Exc
ZKSCAN7	All glioma	MR Egger	0.161677	2	0.922343	Exc
ZKSCAN7	All glioma	Inverse variance weighted	0.224758	3	0.973497	Exc
ZMAT2	All glioma	MR Egger	0.00682886	1	0.93414	Exc
ZMAT2	All glioma	Inverse variance weighted	0.393096	2	0.821562	Exc
ZNF273	All glioma	MR Egger	0.897789	4	0.924878	Ast
ZNF273	All glioma	Inverse variance weighted	1.35277	5	0.92941	Ast
ZNF445	All glioma	MR Egger	0.768488	3	0.856989	Exc
ZNF445	All glioma	Inverse variance weighted	1.22232	4	0.874411	Exc
ZNF852	All glioma	MR Egger	0.183677	2	0.912252	Exc
ZNF852	All glioma	Inverse variance weighted	0.259433	3	0.967468	Exc
ZSCAN23	All glioma	MR Egger	3.96845	11	0.970831	Exc
ZSCAN23	All glioma	Inverse variance weighted	4.22092	12	0.979112	Exc
ZSCAN23	All glioma	MR Egger	6.46693	8	0.595078	Inh
ZSCAN23	All glioma	Inverse variance weighted	6.544	9	0.684477	Inh
ZSCAN26	All glioma	MR Egger	12.6091	16	0.701096	Exc
ZSCAN26	All glioma	Inverse variance weighted	19.9913	17	0.274675	Exc
ZSCAN26	All glioma	MR Egger	5.40379	8	0.713674	Inh
ZSCAN26	All glioma	Inverse variance weighted	6.15878	9	0.723927	Inh
ZSCAN31	All glioma	MR Egger	3.04411	6	0.803291	Oli
ZSCAN31	All glioma	Inverse variance weighted	3.19371	7	0.866523	Oli
AMT	GBM	MR Egger	10.1068	6	0.120224	Exc
AMT	GBM	Inverse variance weighted	10.5924	7	0.157411	Exc
AS3MT	GBM	MR Egger	2.18097	8	0.974955	Exc
AS3MT	GBM	Inverse variance weighted	2.185	9	0.988193	Exc
BORCS7	GBM	MR Egger	1.10999	5	0.953216	Exc
BORCS7	GBM	Inverse variance weighted	1.28956	6	0.97223	Exc
BRWD1	GBM	MR Egger	1.74034	5	0.883778	Exc
BRWD1	GBM	Inverse variance weighted	1.95454	6	0.923832	Exc
DNALI1	GBM	MR Egger	5.30026	5	0.380345	Exc
DNALI1	GBM	Inverse variance weighted	5.54238	6	0.476349	Exc
DSCC1	GBM	MR Egger	2.32059	5	0.803238	Exc
DSCC1	GBM	Inverse variance weighted	2.34295	6	0.885613	Exc
ESYT3	GBM	MR Egger	4.76481	3	0.189851	Exc
ESYT3	GBM	Inverse variance weighted	4.7793	4	0.310702	Exc
FN3K	GBM	MR Egger	6.12126	8	0.633651	Exc
FN3K	GBM	Inverse variance weighted	9.65281	9	0.379316	Exc
GALNT6	GBM	MR Egger	2.12209	3	0.547457	Oli
GALNT6	GBM	Inverse variance weighted	3.56795	4	0.467622	Oli
GLIPR1L2	GBM	MR Egger	3.27787	7	0.858163	Exc
GLIPR1L2	GBM	Inverse variance weighted	3.37378	8	0.908761	Exc
GLIPR1L2	GBM	MR Egger	4.15093	7	0.762238	Inh
GLIPR1L2	GBM	Inverse variance weighted	4.15728	8	0.842661	Inh
GNL2	GBM	MR Egger	0.032754	1	0.856383	Exc
GNL2	GBM	Inverse variance weighted	0.0397195	2	0.980336	Exc
HEATR3	GBM	Inverse variance weighted	0.0649178	1	0.798886	Oli
HEXD	GBM	Inverse variance weighted	0.0305729	1	0.861197	Exc
KATNA1	GBM	MR Egger	0.00540532	2	0.997301	Exc
KATNA1	GBM	Inverse variance weighted	0.036578	3	0.99816	Exc
KLF3	GBM	Inverse variance weighted	0.24909	1	0.617717	Oli
LATS1	GBM	MR Egger	0.0735903	4	0.999339	Exc
LATS1	GBM	Inverse variance weighted	0.341991	5	0.996778	Exc
LRP11	GBM	MR Egger	0.219963	4	0.994378	Exc
LRP11	GBM	Inverse variance weighted	2.03218	5	0.844674	Exc
MEAF6	GBM	MR Egger	0.0402228	1	0.841046	Exc
MEAF6	GBM	Inverse variance weighted	0.360203	2	0.835186	Exc
NEK1	GBM	MR Egger	0.865216	1	0.352283	Ast
NEK1	GBM	Inverse variance weighted	2.51848	2	0.28387	Ast
NICN1	GBM	MR Egger	6.94336	4	0.138912	Exc
NICN1	GBM	Inverse variance weighted	10.413	5	0.0643432	Exc
NUP43	GBM	MR Egger	0.128239	4	0.99803	Exc
NUP43	GBM	Inverse variance weighted	0.411885	5	0.994996	Exc
PCMT1	GBM	MR Egger	0.00622	2	0.996895	Exc
PCMT1	GBM	Inverse variance weighted	0.0130381	3	0.999606	Exc
RASGRF2	GBM	MR Egger	2.50821	4	0.643167	Oli
RASGRF2	GBM	Inverse variance weighted	2.66092	5	0.752088	Oli
SCFD1	GBM	MR Egger	0.17518	2	0.916136	Exc
SCFD1	GBM	Inverse variance weighted	0.540999	3	0.909796	Exc
SCFD1	GBM	Inverse variance weighted	0.000336436	1	0.985366	Inh
SLC25A24	GBM	MR Egger	2.24648	3	0.522852	Exc
SLC25A24	GBM	Inverse variance weighted	4.622	4	0.328326	Exc
SLC4A8	GBM	MR Egger	0.628658	1	0.427848	Oli
SLC4A8	GBM	Inverse variance weighted	1.01905	2	0.60078	Oli
TCTA	GBM	Inverse variance weighted	0.00788486	1	0.929243	Exc
TFB1M	GBM	MR Egger	0.273154	1	0.601224	Oli
TFB1M	GBM	Inverse variance weighted	0.877282	2	0.644912	Oli
VAV3	GBM	Inverse variance weighted	0.0281658	1	0.86672	Ast
ZKSCAN1	GBM	MR Egger	3.90446	11	0.972629	Exc
ZKSCAN1	GBM	Inverse variance weighted	4.25369	12	0.978411	Exc
ZKSCAN7	GBM	MR Egger	0.105735	2	0.948506	Exc
ZKSCAN7	GBM	Inverse variance weighted	0.117626	3	0.989641	Exc
ZNF445	GBM	MR Egger	0.617541	3	0.892405	Exc
ZNF445	GBM	Inverse variance weighted	0.637857	4	0.958765	Exc
ZNF852	GBM	MR Egger	0.145427	2	0.929867	Exc
ZNF852	GBM	Inverse variance weighted	0.342783	3	0.951791	Exc
BTN3A3	nonGBM	MR Egger	0.150656	1	0.697909	Exc
BTN3A3	nonGBM	Inverse variance weighted	1.00705	2	0.604395	Exc
CAV3	nonGBM	Inverse variance weighted	0.00460889	1	0.945874	Inh
CDIP1	nonGBM	MR Egger	0.873019	5	0.972144	Ast
CDIP1	nonGBM	Inverse variance weighted	0.873114	6	0.989969	Ast
CDK10	nonGBM	MR Egger	14.9786	19	0.723954	Exc
CDK10	nonGBM	Inverse variance weighted	15.2612	20	0.761269	Exc
CDK10	nonGBM	MR Egger	10.0254	11	0.5281	Inh
CDK10	nonGBM	Inverse variance weighted	10.0257	12	0.613703	Inh
CORO7	nonGBM	MR Egger	0.267591	3	0.966004	Ast
CORO7	nonGBM	Inverse variance weighted	0.33921	4	0.987144	Ast
DNA2	nonGBM	MR Egger	0.0830317	1	0.77323	Ast
DNA2	nonGBM	Inverse variance weighted	0.495791	2	0.780441	Ast
EGFR	nonGBM	Inverse variance weighted	0.0535444	1	0.817007	Ast
HEATR1	nonGBM	Inverse variance weighted	0.00313779	1	0.955329	Exc
LMF1	nonGBM	Inverse variance weighted	0.246976	1	0.619212	Inh
MARK3	nonGBM	MR Egger	7.93756	8	0.439593	Exc
MARK3	nonGBM	Inverse variance weighted	8.83188	9	0.452936	Exc
MEIKIN	nonGBM	MR Egger	2.61468	7	0.918217	Exc
MEIKIN	nonGBM	Inverse variance weighted	2.69169	8	0.952193	Exc
NAGA	nonGBM	MR Egger	0.346299	1	0.556215	Ast
NAGA	nonGBM	Inverse variance weighted	0.347626	2	0.840454	Ast
NMRAL1	nonGBM	MR Egger	0.564229	3	0.90457	Ast
NMRAL1	nonGBM	Inverse variance weighted	1.29289	4	0.862581	Ast
PPM1E	nonGBM	MR Egger	0.263136	3	0.966806	Inh
PPM1E	nonGBM	Inverse variance weighted	1.93561	4	0.747601	Inh
RAD18	nonGBM	Inverse variance weighted	0.0019941	1	0.964382	Inh
RAD51C	nonGBM	MR Egger	2.94933	6	0.81518	Inh
RAD51C	nonGBM	Inverse variance weighted	3.59569	7	0.824988	Inh
RASA4	nonGBM	MR Egger	0.178204	1	0.672921	Ast
RASA4	nonGBM	Inverse variance weighted	0.945626	2	0.623247	Ast
SRA1	nonGBM	MR Egger	6.5456	10	0.767533	Exc
SRA1	nonGBM	Inverse variance weighted	6.64106	11	0.827362	Exc
SUMF1	nonGBM	MR Egger	2.73564	6	0.841219	Oli
SUMF1	nonGBM	Inverse variance weighted	5.27308	7	0.626676	Oli
VPS9D1	nonGBM	MR Egger	5.86312	11	0.88234	Exc
VPS9D1	nonGBM	Inverse variance weighted	6.11767	12	0.910034	Exc
VSTM2A	nonGBM	MR Egger	3.31763	5	0.651144	Exc
VSTM2A	nonGBM	Inverse variance weighted	3.43922	6	0.752038	Exc
ZKSCAN3	nonGBM	MR Egger	1.39584	8	0.994305	Exc
ZKSCAN3	nonGBM	Inverse variance weighted	2.70329	9	0.974908	Exc
ZNF738	nonGBM	MR Egger	1.2206	2	0.543188	Inh
ZNF738	nonGBM	Inverse variance weighted	2.18397	3	0.535113	Inh
ZSCAN23	nonGBM	MR Egger	4.83338	11	0.938967	Exc
ZSCAN23	nonGBM	Inverse variance weighted	5.9621	12	0.91798	Exc
ZSCAN23	nonGBM	MR Egger	7.90099	8	0.443201	Inh
ZSCAN23	nonGBM	Inverse variance weighted	9.26935	9	0.412792	Inh
ZSCAN26	nonGBM	MR Egger	10.5065	16	0.838877	Exc
ZSCAN26	nonGBM	Inverse variance weighted	21.449	17	0.206847	Exc
ZSCAN26	nonGBM	MR Egger	2.97558	8	0.935881	Inh
ZSCAN26	nonGBM	Inverse variance weighted	4.09191	9	0.90526	Inh
ZSCAN31	nonGBM	MR Egger	5.72996	7	0.57161	Exc
ZSCAN31	nonGBM	Inverse variance weighted	6.62513	8	0.577564	Exc
ZSCAN31	nonGBM	MR Egger	2.6267	6	0.854027	Oli
ZSCAN31	nonGBM	Inverse variance weighted	4.0354	7	0.775691	Oli

## Sheet: Supplementary Table 7
Supplementary Table 7. Results of colocalization results of brain cell-specific eQTL and glioma GWAS signals at the gene locus
Exposure	Outcome	nSNP	PPH0	PPH1	PPH2	PPH3	PPH4
ACAT1	All glioma	3680	0.000356351	0.00707431	0.00316895	0.0619828	0.927418
AMT	All glioma	1609	3.46e-59	5.79e-59	0.141059	0.2358	0.623141
BAIAP2L2	All glioma	3349	5.13e-14	2.49e-11	0.00199566	0.969678	0.028326
BRWD1	All glioma	5351	1.65e-18	4.02e-19	0.734665	0.179076	0.0862595
CSNK1E	All glioma	3321	3.22e-08	1.57e-05	0.002004	0.973718	0.0242621
DNA2	All glioma	3832	1.47e-11	3.54e-11	0.0239845	0.0568039	0.919212
ESYT3	All glioma	2744	6.02e-18	2.97e-17	0.149567	0.736111	0.114322
FAIM	All glioma	2731	9.79e-69	4.82e-68	0.0272665	0.133498	0.839235
GALNT6	All glioma	3378	8.72e-59	1.28e-58	0.00207185	0.00205718	0.995871
GGT7	All glioma	2548	1.55e-05	1.7e-06	0.707476	0.077403	0.215104
HBEGF	All glioma	2353	3.1e-07	3.08e-06	0.00261031	0.0249893	0.972397
HEATR3	All glioma	3368	4.64e-15	5.13e-09	7.87e-08	0.0859827	0.914017
L2HGDH	All glioma	3668	4.12e-22	4.9e-23	0.818893	0.0972898	0.0838174
LMF1	All glioma	4985	2.79e-05	0.0823105	0.000303386	0.895575	0.0217831
MVB12B	All glioma	2903	6.73e-106	1.48e-106	0.809833	0.178526	0.0116407
NAGA	All glioma	3514	0.00167951	0.000374487	0.556921	0.123862	0.317163
NICN1	All glioma	1612	7.02e-07	1.18e-06	0.151453	0.253255	0.59529
PICK1	All glioma	3324	3.51e-41	1.71e-38	0.0019933	0.968531	0.0294756
POLR2F	All glioma	3470	4.89e-43	2.38e-40	0.00199402	0.968907	0.0290991
PPP2R3C	All glioma	3847	1.35e-25	2.35e-26	0.837365	0.146468	0.0161678
RASGRF2	All glioma	4193	1.67e-11	6.42e-12	0.667527	0.257006	0.0754671
SCFD1	All glioma	2769	2.3e-36	2.52e-36	0.0795289	0.0863865	0.834085
SCFD1	All glioma	2769	9.4e-89	1.03e-88	0.0907383	0.0987036	0.810558
SLC25A24	All glioma	3696	4.7e-89	5.79e-89	0.205824	0.253168	0.541008
SLC25A24	All glioma	3696	2.36e-34	2.91e-34	0.205826	0.25317	0.541004
SLC4A8	All glioma	3373	4.98e-52	7.34e-52	0.00204275	0.00201408	0.995943
SOX10	All glioma	3372	0.000302507	0.146994	0.00166518	0.809098	0.0419411
SRA1	All glioma	2435	6.05e-14	5.97e-13	0.0862296	0.849689	0.0640813
SRA1	All glioma	2435	3.63e-30	3.58e-29	0.0868587	0.855896	0.0572456
SRA1	All glioma	2435	4.64e-92	4.57e-91	0.0873319	0.860564	0.0521042
SUMF1	All glioma	4962	4.58e-76	1.26e-76	0.748477	0.20609	0.0454321
TCTA	All glioma	1602	0.0048391	0.00810996	0.12723	0.21258	0.647241
TGFA	All glioma	4147	4.5e-32	8.5e-32	0.0275082	0.0509836	0.921508
TMEM184B	All glioma	3330	9.58e-07	0.000465618	0.00199703	0.970329	0.0272071
TPPP	All glioma	3663	1.15e-59	0.449033	1.34e-59	0.523843	0.0271247
VAV3	All glioma	3536	9.15e-15	1.12e-14	0.192373	0.235592	0.572035
VPS9D1	All glioma	3267	1.81e-15	2.76e-16	0.720963	0.109823	0.169214
ZKSCAN3	All glioma	3663	6.66e-15	5.28e-15	0.549763	0.435721	0.0145161
ZKSCAN7	All glioma	3015	0.00201298	0.000424641	0.505934	0.106342	0.385286
ZMAT2	All glioma	2530	3e-10	2.87e-09	0.0892727	0.854546	0.0561816
ZNF273	All glioma	3213	6.12e-49	9.25e-50	0.76429	0.115354	0.120356
ZNF445	All glioma	3017	3.3e-10	6.95e-11	0.604025	0.126918	0.269056
ZNF512B	All glioma	3335	5.15e-38	0.0106531	4.78e-36	0.988765	0.000581886
ZNF852	All glioma	3010	9.11e-06	1.92e-06	0.560056	0.117942	0.321991
ZSCAN23	All glioma	3629	3.72e-24	2.92e-24	0.538738	0.423043	0.0382194
ZSCAN23	All glioma	3629	6.6e-32	5.19e-32	0.54095	0.424784	0.0342657
ZSCAN26	All glioma	3672	7.37e-94	5.91e-94	0.536153	0.429416	0.0344307
ZSCAN26	All glioma	3672	5.59e-25	4.48e-25	0.536974	0.430075	0.0329513
ZSCAN31	All glioma	3660	1.24e-23	9.83e-24	0.550428	0.436168	0.0134039
AMT	GBM	1608	8.58e-60	1.28e-58	0.0349781	0.520877	0.444145
AS3MT	GBM	2765	6.29e-20	2.33e-20	0.332678	0.122759	0.544564
BORCS7	GBM	2756	5.18e-15	1.92e-15	0.631811	0.233904	0.134285
BRWD1	GBM	5350	1.57e-18	4.21e-19	0.698797	0.187547	0.113656
CCDC88B	GBM	2197	1.74e-06	9.37e-06	0.00743793	0.0390184	0.953533
DNALI1	GBM	3603	1.66e-86	1.34e-86	0.494868	0.399409	0.105723
DSCC1	GBM	3868	8.79e-100	3.77e-100	0.637647	0.272955	0.0893984
ESYT3	GBM	2726	1.03e-17	1.7e-17	0.255184	0.421872	0.322945
FN3K	GBM	2785	2.58e-80	2.4e-80	0.506596	0.471161	0.0222439
GALNT6	GBM	3376	2.69e-60	8.58e-59	6.39e-05	0.00103999	0.998896
GLIPR1L2	GBM	3799	3.14e-187	6.44e-188	0.674501	0.138021	0.187478
GLIPR1L2	GBM	3799	2.82e-214	5.77e-215	0.697309	0.142722	0.159969
GNL2	GBM	3585	0.000222467	0.000181073	0.429814	0.349619	0.220163
HBEGF	GBM	2350	2.52e-07	2.94e-06	0.00212664	0.0237895	0.974081
HEATR3	GBM	3367	7.36e-16	4.18e-09	1.25e-08	0.0698464	0.930154
HEXD	GBM	3610	1.91e-13	1.83e-13	0.0283538	0.0262137	0.945433
KATNA1	GBM	4750	0.000197159	6.83e-05	0.661763	0.229209	0.108762
KLF3	GBM	4609	1.84e-10	2.11e-10	0.0146661	0.0158469	0.969487
LATS1	GBM	4717	4.63e-68	1.01e-68	0.736234	0.160931	0.102834
LMF1	GBM	4993	0.000753623	0.113419	0.0041117	0.618543	0.263172
LRP11	GBM	4771	2.06e-11	4.68e-12	0.797051	0.180878	0.0220711
MEAF6	GBM	3673	4.01e-06	3.1e-06	0.487137	0.375964	0.136892
NEK1	GBM	3689	5.47e-07	7.03e-07	0.322041	0.413835	0.264123
NICN1	GBM	1611	1.69e-07	2.52e-06	0.0365395	0.544181	0.419277
NUP43	GBM	4788	1.82e-10	4e-11	0.72534	0.159134	0.115526
PCMT1	GBM	4787	9.88e-06	2.17e-06	0.725821	0.159224	0.114942
POLR3K	GBM	2433	0.000116845	0.0175743	0.000483606	0.0718276	0.909998
RASGRF2	GBM	4192	1.14e-11	5.53e-12	0.454758	0.221064	0.324178
RPS6KA4	GBM	2189	5.15e-06	2.76e-05	0.00615427	0.0321019	0.961711
SCFD1	GBM	2777	1.51e-36	2e-36	0.0525105	0.068493	0.878996
SCFD1	GBM	2777	5.97e-89	7.88e-89	0.0584018	0.0762897	0.865308
SF3A3	GBM	3715	0.00331407	0.0027271	0.0747556	0.0606566	0.858547
SLC25A24	GBM	3692	3.57e-89	1.37e-88	0.156326	0.602091	0.241582
SLC4A8	GBM	3371	1.51e-53	4.81e-52	6.18e-05	0.000972718	0.998965
TCTA	GBM	1601	0.00116525	0.0173669	0.0306355	0.456098	0.494734
TFB1M	GBM	4122	1.39e-19	3.12e-20	0.455358	0.101596	0.443046
VAV3	GBM	3533	1.12e-15	4.31e-15	0.0235313	0.0896866	0.886782
ZKSCAN1	GBM	2026	8.99e-75	3.32e-75	0.643582	0.237406	0.119013
ZKSCAN7	GBM	3013	0.00167529	0.000522216	0.421062	0.130807	0.445934
ZNF445	GBM	3015	3.15e-10	9.85e-11	0.575914	0.179964	0.244122
ZNF852	GBM	3008	8.47e-06	2.65e-06	0.520847	0.16259	0.316552
BTN3A3	nonGBM	3976	3.67e-19	2.17e-18	0.0844618	0.499336	0.416202
CAV3	nonGBM	5216	0.0298226	0.00866568	0.393338	0.113839	0.454334
CDIP1	nonGBM	4485	1.16e-64	2.7e-65	0.754683	0.175813	0.0695045
CDK10	nonGBM	3408	7.65e-20	1.39e-20	0.663831	0.120704	0.215465
CDK10	nonGBM	3408	7.44e-52	1.36e-52	0.789496	0.143743	0.0667609
CORO7	nonGBM	4309	1.29e-09	2.95e-10	0.652298	0.148461	0.199241
DNA2	nonGBM	3830	5.12e-11	4.98e-11	0.0815522	0.0784738	0.839974
EGFR	nonGBM	4823	1.31e-18	1.57e-16	0.000152381	0.0173297	0.982518
HEATR1	nonGBM	4734	1.61e-11	6.01e-11	0.169318	0.632288	0.198394
IFT46	nonGBM	3549	4.18e-44	4.9e-08	8.53e-37	1	2.57e-09
LMF1	nonGBM	4995	6.43e-05	0.0820886	0.000699668	0.893459	0.0236885
MARK3	nonGBM	3497	1.99e-64	7.62e-65	0.45915	0.175754	0.365096
MEIKIN	nonGBM	2445	4.6e-84	1.39e-84	0.550128	0.166367	0.283505
NAGA	nonGBM	3513	0.00187525	0.000361061	0.621822	0.119469	0.256473
NMRAL1	nonGBM	4326	2.16e-14	4.96e-15	0.782202	0.179527	0.0382712
PPM1E	nonGBM	2574	1.45e-13	1.34e-13	0.205546	0.189566	0.604888
RAD18	nonGBM	4517	0.000775503	0.000216861	0.359209	0.0999088	0.53989
RAD51C	nonGBM	2670	1.28e-31	1.19e-31	0.173934	0.161181	0.664886
RASA4	nonGBM	2682	0.0133671	0.00663757	0.0388892	0.0183882	0.922718
SRA1	nonGBM	2435	2.4e-91	2.65e-91	0.452191	0.498373	0.0494357
SUMF1	nonGBM	4961	4.1e-76	1.19e-76	0.670648	0.193937	0.135415
VPS9D1	nonGBM	3263	1.96e-15	3.3e-16	0.784351	0.131936	0.0837132
VSTM2A	nonGBM	4857	4.24e-22	5.1e-20	0.00823095	0.989025	0.00274389
ZBTB4	nonGBM	3697	4.11e-06	0.124399	2.82e-05	0.855538	0.020031
ZBTB4	nonGBM	3697	1.08e-15	3.28e-11	3.25e-05	0.984618	0.0153495
ZKSCAN3	nonGBM	3667	3.65e-15	7.94e-15	0.301391	0.655904	0.0427053
ZNF738	nonGBM	5674	4.49e-14	3.83e-14	0.516232	0.440145	0.0436232
ZSCAN23	nonGBM	3633	2.13e-24	4.61e-24	0.308292	0.668261	0.0234467
ZSCAN23	nonGBM	3633	3.76e-32	8.16e-32	0.308846	0.669464	0.0216892
ZSCAN26	nonGBM	3676	4.09e-94	8.96e-94	0.298272	0.653958	0.0477704
ZSCAN26	nonGBM	3676	3.11e-25	6.81e-25	0.298898	0.655333	0.0457695
ZSCAN31	nonGBM	3664	1.36e-31	2.97e-31	0.300973	0.654954	0.0440731
ZSCAN31	nonGBM	3664	6.93e-24	1.51e-23	0.307968	0.670197	0.021835

## Sheet: Supplementary Table 8
Supplementary Table 8. Results of MR analysis for causal effects of genes on glioma outcomes at the brain cell level (replicated dataset)
Exposure	Outcome	Method	nSNP	beta	se	P value	Cell type
BAIAP2L2	All glioma	Wald ratio	1	0.152425	0.0938974	0.104523	Oli
BRWD1	All glioma	Inverse variance weighted	2	0.128369	0.104763	0.220451	Exc
BTN3A3	All glioma	Wald ratio	1	-0.147006	0.0813735	0.0708322	Exc
CCDC88B	All glioma	Wald ratio	1	0.131264	0.0643532	0.0413764	Inh
CDIP1	All glioma	Inverse variance weighted	2	0.0278678	0.0518993	0.591296	Ast
CDK10	All glioma	MR Egger	10	0.200978	0.195045	0.332958	Exc
CDK10	All glioma	Weighted median	10	0.00220293	0.0412152	0.957374	Exc
CDK10	All glioma	Inverse variance weighted	10	-0.0370094	0.0380597	0.33085	Exc
CDK10	All glioma	MR Egger	6	-0.00509966	0.163329	0.976587	Inh
CDK10	All glioma	Weighted median	6	0.0038269	0.0396397	0.92309	Inh
CDK10	All glioma	Inverse variance weighted	6	-0.0513885	0.0388378	0.185783	Inh
CSNK1E	All glioma	Inverse variance weighted	2	0.204664	0.32566	0.529703	Oli
DNA2	All glioma	Wald ratio	1	0.169699	0.0404336	2.7051e-05	Ast
DNALI1	All glioma	MR Egger	3	0.05469	0.270167	0.872847	Exc
DNALI1	All glioma	Weighted median	3	0.0774309	0.0588247	0.188073	Exc
DNALI1	All glioma	Inverse variance weighted	3	0.0847997	0.0415403	0.0412125	Exc
DSCC1	All glioma	MR Egger	5	-0.0382221	0.0585028	0.560145	Exc
DSCC1	All glioma	Weighted median	5	-0.0385136	0.025744	0.134648	Exc
DSCC1	All glioma	Inverse variance weighted	5	-0.0387872	0.0222677	0.0815333	Exc
ESYT3	All glioma	Wald ratio	1	-0.29064	0.0992819	0.00341782	Exc
FAIM	All glioma	Wald ratio	1	0.138156	0.0429049	0.00128165	Exc
FN3K	All glioma	Inverse variance weighted	2	-0.0365537	0.0565048	0.517689	Exc
GALNT6	All glioma	MR Egger	3	0.239208	0.0738656	0.190669	Oli
GALNT6	All glioma	Weighted median	3	0.153162	0.0395025	0.000105634	Oli
GALNT6	All glioma	Inverse variance weighted	3	0.145708	0.0326463	8.07298e-06	Oli
GLIPR1L2	All glioma	MR Egger	3	-0.15917	0.468848	0.791646	Exc
GLIPR1L2	All glioma	Weighted median	3	-0.0133745	0.0476728	0.779058	Exc
GLIPR1L2	All glioma	Inverse variance weighted	3	-0.00126264	0.0548469	0.981633	Exc
GLIPR1L2	All glioma	Wald ratio	1	-0.0218659	0.0193647	0.258829	Inh
HBEGF	All glioma	Inverse variance weighted	2	0.102565	0.0652029	0.115716	Oli
HEATR1	All glioma	Inverse variance weighted	2	-0.105652	0.0714012	0.138955	Exc
HEATR3	All glioma	Wald ratio	1	-0.0288698	0.0681761	0.67196	Oli
HEXD	All glioma	Wald ratio	1	0.291556	0.0919543	0.00152092	Exc
KATNA1	All glioma	Inverse variance weighted	2	0.035661	0.0558063	0.522813	Exc
KLF3	All glioma	Wald ratio	1	-0.19906	0.0614839	0.00120543	Oli
L2HGDH	All glioma	Wald ratio	1	-0.164664	0.0849571	0.052598	Exc
LMF1	All glioma	MR Egger	4	-0.156734	0.385168	0.723481	Oli
LMF1	All glioma	Weighted median	4	0.336089	0.0884615	0.000145123	Oli
LMF1	All glioma	Inverse variance weighted	4	0.33238	0.0903705	0.000235097	Oli
LRP11	All glioma	Wald ratio	1	-0.387458	0.149344	0.00947542	Exc
MARK3	All glioma	Inverse variance weighted	2	-0.112155	0.0534885	0.0360111	Exc
MVB12B	All glioma	Wald ratio	1	-0.0866241	0.130724	0.507554	Exc
NEK1	All glioma	Wald ratio	1	0.159074	0.0648165	0.0141187	Ast
NUP43	All glioma	Wald ratio	1	0.0261081	0.0650675	0.688239	Exc
PICK1	All glioma	MR Egger	3	0.0976993	0.128494	0.586143	Oli
PICK1	All glioma	Weighted median	3	0.0860055	0.0255369	0.000757443	Oli
PICK1	All glioma	Inverse variance weighted	3	0.0932463	0.0365943	0.0108309	Oli
POLR2F	All glioma	Inverse variance weighted	2	0.126962	0.130842	0.331876	Oli
PPM1E	All glioma	Inverse variance weighted	2	-0.152341	0.106708	0.153395	Inh
PPP2R3C	All glioma	MR Egger	4	-0.163299	0.378951	0.708521	Exc
PPP2R3C	All glioma	Weighted median	4	0.112497	0.0592679	0.0576808	Exc
PPP2R3C	All glioma	Inverse variance weighted	4	0.146226	0.0438289	0.000849062	Exc
RAD18	All glioma	Wald ratio	1	0.105367	0.107979	0.329158	Inh
RASGRF2	All glioma	MR Egger	3	0.220087	0.351501	0.643866	Oli
RASGRF2	All glioma	Weighted median	3	0.17813	0.0958956	0.0632337	Oli
RASGRF2	All glioma	Inverse variance weighted	3	0.170782	0.0715739	0.0170286	Oli
RPS6KA4	All glioma	Wald ratio	1	0.17024	0.0599443	0.00451179	Mic
SCFD1	All glioma	Wald ratio	1	-0.18668	0.050828	0.000239921	Inh
SLC25A24	All glioma	Inverse variance weighted	2	0.210775	0.0523121	5.59683e-05	Exc
SLC25A24	All glioma	MR Egger	4	0.00186664	0.137559	0.990405	Oli
SLC25A24	All glioma	Weighted median	4	0.0850447	0.02707	0.00167997	Oli
SLC25A24	All glioma	Inverse variance weighted	4	0.0955317	0.028863	0.000933504	Oli
SLC4A8	All glioma	Inverse variance weighted	2	0.148686	0.0685386	0.0300541	Oli
SOX10	All glioma	Wald ratio	1	0.364297	0.0964467	0.00015861	Oli
SRA1	All glioma	Wald ratio	1	0.251192	0.0659067	0.000138222	Ast
SRA1	All glioma	MR Egger	4	0.288408	0.157202	0.207994	Exc
SRA1	All glioma	Weighted median	4	0.125235	0.0435801	0.0040573	Exc
SRA1	All glioma	Inverse variance weighted	4	0.124052	0.0355056	0.000476066	Exc
SRA1	All glioma	Wald ratio	1	0.134433	0.0472215	0.00441526	Inh
SUMF1	All glioma	MR Egger	3	-0.180136	0.127958	0.393197	Oli
SUMF1	All glioma	Weighted median	3	-0.0391711	0.0296537	0.186518	Oli
SUMF1	All glioma	Inverse variance weighted	3	-0.0268832	0.0321546	0.403121	Oli
TFB1M	All glioma	MR Egger	4	-0.0979851	0.111835	0.473345	Oli
TFB1M	All glioma	Weighted median	4	-0.0272911	0.0275063	0.321112	Oli
TFB1M	All glioma	Inverse variance weighted	4	-0.0245316	0.0234976	0.296484	Oli
TGFA	All glioma	Inverse variance weighted	2	0.124828	0.0309151	5.39644e-05	OPC
TMEM184B	All glioma	Wald ratio	1	0.132003	0.0595548	0.0266577	Oli
VPS9D1	All glioma	MR Egger	3	-0.181534	0.24643	0.595806	Exc
VPS9D1	All glioma	Weighted median	3	0.0945965	0.0638669	0.138566	Exc
VPS9D1	All glioma	Inverse variance weighted	3	0.0751632	0.0707012	0.287732	Exc
VSTM2A	All glioma	MR Egger	3	-0.340405	0.340877	0.500441	Exc
VSTM2A	All glioma	Weighted median	3	0.0259101	0.0914389	0.776901	Exc
VSTM2A	All glioma	Inverse variance weighted	3	0.0715237	0.0938821	0.446152	Exc
ZKSCAN1	All glioma	Wald ratio	1	0.0818294	0.0585987	0.162583	Exc
ZKSCAN3	All glioma	Wald ratio	1	0.106827	0.0665663	0.108533	Exc
ZNF273	All glioma	Wald ratio	1	-0.0266967	0.0667882	0.689361	Ast
ZNF512B	All glioma	Inverse variance weighted	2	0.103547	0.0696935	0.137347	Exc
ZNF738	All glioma	Wald ratio	1	0.0564644	0.0469065	0.22868	Inh
ZNF852	All glioma	Inverse variance weighted	2	-0.115314	0.0722808	0.110631	Exc
ZSCAN23	All glioma	Wald ratio	1	-0.194129	0.0736729	0.00841329	Exc
ZSCAN31	All glioma	Wald ratio	1	-0.118322	0.0985452	0.229873	Exc
ZSCAN31	All glioma	MR Egger	6	0.0586665	0.173658	0.752478	Oli
ZSCAN31	All glioma	Weighted median	6	-0.0575753	0.0254167	0.0234972	Oli
ZSCAN31	All glioma	Inverse variance weighted	6	-0.0606228	0.0308014	0.0490469	Oli
BAIAP2L2	GBM	Wald ratio	1	0.291092	0.115557	0.0117674	Oli
CCDC88B	GBM	Wald ratio	1	0.236805	0.0775662	0.00226615	Inh
CDIP1	GBM	Inverse variance weighted	2	0.0486979	0.0598325	0.4157	Ast
CDK10	GBM	MR Egger	6	0.0332257	0.255094	0.902657	Inh
CDK10	GBM	Weighted median	6	0.050498	0.0544058	0.353318	Inh
CDK10	GBM	Inverse variance weighted	6	0.001393	0.0599876	0.981474	Inh
CSNK1E	GBM	Wald ratio	1	-0.180925	0.147283	0.219289	Oli
DNA2	GBM	Wald ratio	1	0.140258	0.0493392	0.0044728	Ast
GALNT6	GBM	MR Egger	3	0.313711	0.0906203	0.179024	Oli
GALNT6	GBM	Weighted median	3	0.220879	0.0500138	1.00373e-05	Oli
GALNT6	GBM	Inverse variance weighted	3	0.213443	0.0375607	1.32647e-08	Oli
GLIPR1L2	GBM	Wald ratio	1	-0.0615668	0.023722	0.00944957	Inh
HBEGF	GBM	Inverse variance weighted	2	0.0358501	0.06201	0.563173	Oli
HEATR3	GBM	Wald ratio	1	-0.0239335	0.0838291	0.775259	Oli
KLF3	GBM	Wald ratio	1	-0.317835	0.0752658	2.41253e-05	Oli
LMF1	GBM	MR Egger	4	-0.150018	0.592859	0.823869	Oli
LMF1	GBM	Weighted median	4	0.366697	0.106201	0.0005547	Oli
LMF1	GBM	Inverse variance weighted	4	0.35433	0.120447	0.00326331	Oli
NEK1	GBM	Wald ratio	1	0.197081	0.0792333	0.0128698	Ast
PICK1	GBM	Inverse variance weighted	2	0.174474	0.0499496	0.000477614	Oli
POLR2F	GBM	Wald ratio	1	-0.0693799	0.130492	0.594948	Oli
PPM1E	GBM	Inverse variance weighted	2	-0.0725638	0.117321	0.536241	Inh
RAD18	GBM	Wald ratio	1	0.108714	0.132399	0.411587	Inh
RASGRF2	GBM	MR Egger	3	0.556783	0.328561	0.33939	Oli
RASGRF2	GBM	Weighted median	3	0.297723	0.11954	0.0127539	Oli
RASGRF2	GBM	Inverse variance weighted	3	0.273222	0.0888544	0.00210545	Oli
RPS6KA4	GBM	Wald ratio	1	0.315274	0.0723543	1.31642e-05	Mic
RPS6KA4	GBM	Wald ratio	1	0.315274	0.0723543	1.31642e-05	OPC
SCFD1	GBM	Wald ratio	1	-0.227336	0.0622611	0.000260885	Inh
SLC25A24	GBM	MR Egger	4	-0.068677	0.198668	0.762553	Oli
SLC25A24	GBM	Weighted median	4	0.106232	0.0326658	0.00114555	Oli
SLC25A24	GBM	Inverse variance weighted	4	0.1195	0.045397	0.00848001	Oli
SLC4A8	GBM	Inverse variance weighted	2	0.20326	0.109353	0.0630636	Oli
SRA1	GBM	Wald ratio	1	0.223443	0.0800485	0.00524902	Ast
SRA1	GBM	Wald ratio	1	0.114424	0.0579011	0.0481317	Inh
SUMF1	GBM	MR Egger	3	-0.172906	0.149133	0.45309	Oli
SUMF1	GBM	Weighted median	3	-0.00485543	0.0364624	0.894065	Oli
SUMF1	GBM	Inverse variance weighted	3	0.00973628	0.037743	0.796436	Oli
TFB1M	GBM	MR Egger	4	-0.128788	0.136921	0.446202	Oli
TFB1M	GBM	Weighted median	4	-0.0830914	0.0344846	0.0159735	Oli
TFB1M	GBM	Inverse variance weighted	4	-0.0858056	0.0287835	0.00287242	Oli
TMEM184B	GBM	Wald ratio	1	0.333367	0.0728816	4.78288e-06	Oli
ZNF273	GBM	Wald ratio	1	-0.122326	0.0816117	0.133905	Ast
ZNF738	GBM	Wald ratio	1	0.00324638	0.0573059	0.954824	Inh
ZSCAN31	GBM	MR Egger	6	0.0265059	0.202478	0.902168	Oli
ZSCAN31	GBM	Weighted median	6	-0.0284852	0.0306456	0.352628	Oli
ZSCAN31	GBM	Inverse variance weighted	6	-0.0408843	0.0343794	0.234357	Oli
BRWD1	GBM.txt	Inverse variance weighted	2	0.141375	0.124823	0.257382	Exc
BTN3A3	GBM.txt	Wald ratio	1	-0.116881	0.100175	0.243301	Exc
CDK10	GBM.txt	MR Egger	10	0.273952	0.21821	0.244743	Exc
CDK10	GBM.txt	Weighted median	10	0.00547587	0.0488178	0.910689	Exc
CDK10	GBM.txt	Inverse variance weighted	10	0.0141008	0.0425465	0.740326	Exc
DNALI1	GBM.txt	MR Egger	3	-0.011352	0.575597	0.987446	Exc
DNALI1	GBM.txt	Weighted median	3	0.0833829	0.0803708	0.299513	Exc
DNALI1	GBM.txt	Inverse variance weighted	3	0.142798	0.0895498	0.110798	Exc
DSCC1	GBM.txt	MR Egger	5	-0.0663466	0.0716772	0.422911	Exc
DSCC1	GBM.txt	Weighted median	5	-0.0831963	0.0326196	0.0107569	Exc
DSCC1	GBM.txt	Inverse variance weighted	5	-0.0883624	0.0272781	0.00119816	Exc
ESYT3	GBM.txt	Wald ratio	1	-0.372391	0.121768	0.0022266	Exc
FAIM	GBM.txt	Wald ratio	1	0.150474	0.052055	0.00384429	Exc
FN3K	GBM.txt	Inverse variance weighted	2	-0.0800064	0.0737258	0.277839	Exc
GLIPR1L2	GBM.txt	MR Egger	3	-0.443472	0.633353	0.611116	Exc
GLIPR1L2	GBM.txt	Weighted median	3	0.0236674	0.0603373	0.694872	Exc
GLIPR1L2	GBM.txt	Inverse variance weighted	3	-0.00547365	0.0857419	0.949099	Exc
HEATR1	GBM.txt	Inverse variance weighted	2	-0.0530109	0.0871626	0.543066	Exc
HEXD	GBM.txt	Wald ratio	1	0.443391	0.112992	8.70538e-05	Exc
KATNA1	GBM.txt	Inverse variance weighted	2	0.0198459	0.0684757	0.77195	Exc
L2HGDH	GBM.txt	Wald ratio	1	-0.0538597	0.104269	0.605474	Exc
LRP11	GBM.txt	Wald ratio	1	-0.190085	0.181633	0.295316	Exc
MARK3	GBM.txt	Inverse variance weighted	2	-0.0767329	0.0658268	0.243745	Exc
MVB12B	GBM.txt	Wald ratio	1	-0.130262	0.160637	0.417416	Exc
NUP43	GBM.txt	Wald ratio	1	0.0709559	0.0798864	0.374428	Exc
PPP2R3C	GBM.txt	MR Egger	4	-0.0754379	0.464414	0.88589	Exc
PPP2R3C	GBM.txt	Weighted median	4	0.141731	0.0675005	0.0357547	Exc
PPP2R3C	GBM.txt	Inverse variance weighted	4	0.142449	0.0537385	0.00803047	Exc
SLC25A24	GBM.txt	Inverse variance weighted	2	0.228128	0.0599826	0.000142818	Exc
SRA1	GBM.txt	MR Egger	4	0.236533	0.193067	0.345228	Exc
SRA1	GBM.txt	Weighted median	4	0.0858243	0.0488176	0.0787369	Exc
SRA1	GBM.txt	Inverse variance weighted	4	0.086662	0.0436037	0.046868	Exc
VPS9D1	GBM.txt	MR Egger	3	-0.12014	0.606823	0.87557	Exc
VPS9D1	GBM.txt	Weighted median	3	0.136498	0.0776681	0.0788406	Exc
VPS9D1	GBM.txt	Inverse variance weighted	3	0.057983	0.123149	0.637758	Exc
VSTM2A	GBM.txt	MR Egger	3	-0.0498494	0.353022	0.910695	Exc
VSTM2A	GBM.txt	Weighted median	3	0.140371	0.101804	0.167947	Exc
VSTM2A	GBM.txt	Inverse variance weighted	3	0.119645	0.0865202	0.166708	Exc
ZKSCAN1	GBM.txt	Wald ratio	1	0.168801	0.0716655	0.0185026	Exc
ZKSCAN3	GBM.txt	Wald ratio	1	0.00448797	0.0815833	0.95613	Exc
ZNF512B	GBM.txt	Inverse variance weighted	2	0.0861355	0.0852075	0.312068	Exc
ZNF852	GBM.txt	Inverse variance weighted	2	-0.122185	0.1047	0.243208	Exc
ZSCAN23	GBM.txt	Wald ratio	1	-0.0771588	0.0902835	0.392757	Exc
ZSCAN31	GBM.txt	Wald ratio	1	-0.121891	0.120726	0.312661	Exc
BAIAP2L2	nonGBM	Wald ratio	1	-0.0217478	0.12305	0.859713	Oli
BRWD1	nonGBM	Inverse variance weighted	2	0.0422447	0.138487	0.760332	Exc
BTN3A3	nonGBM	Wald ratio	1	-0.187528	0.10678	0.0790522	Exc
CCDC88B	nonGBM	Wald ratio	1	-0.0275144	0.082862	0.739851	Inh
CDIP1	nonGBM	Inverse variance weighted	2	0.0249743	0.107823	0.816832	Ast
CDK10	nonGBM	MR Egger	10	0.039828	0.26837	0.885694	Exc
CDK10	nonGBM	Weighted median	10	-0.0281301	0.056191	0.616642	Exc
CDK10	nonGBM	Inverse variance weighted	10	-0.0895407	0.0486804	0.0658626	Exc
CDK10	nonGBM	MR Egger	6	-0.0843155	0.136244	0.569513	Inh
CDK10	nonGBM	Weighted median	6	-0.103207	0.0471656	0.0286566	Inh
CDK10	nonGBM	Inverse variance weighted	6	-0.110513	0.0358715	0.00206453	Inh
CSNK1E	nonGBM	Inverse variance weighted	2	0.00447819	0.193047	0.981493	Oli
DNA2	nonGBM	Wald ratio	1	0.197042	0.0527553	0.000187704	Ast
DNALI1	nonGBM	MR Egger	3	0.145661	0.256122	0.670804	Exc
DNALI1	nonGBM	Weighted median	3	0.0147534	0.0653933	0.821505	Exc
DNALI1	nonGBM	Inverse variance weighted	3	0.024417	0.0546246	0.654877	Exc
DSCC1	nonGBM	MR Egger	5	0.0111473	0.0776326	0.894927	Exc
DSCC1	nonGBM	Weighted median	5	0.0140014	0.0328984	0.670403	Exc
DSCC1	nonGBM	Inverse variance weighted	5	0.00904077	0.0295546	0.75968	Exc
EGFR	nonGBM	Inverse variance weighted	2	-0.460704	0.0740978	5.05105e-10	Ast
ESYT3	nonGBM	Wald ratio	1	-0.184601	0.130569	0.157415	Exc
FAIM	nonGBM	Wald ratio	1	0.112211	0.056634	0.0475537	Exc
FN3K	nonGBM	Inverse variance weighted	2	0.0264234	0.0744517	0.72266	Exc
GALNT6	nonGBM	MR Egger	3	0.145066	0.0968519	0.374762	Oli
GALNT6	nonGBM	Weighted median	3	0.0709495	0.0444907	0.110778	Oli
GALNT6	nonGBM	Inverse variance weighted	3	0.0502405	0.040184	0.211205	Oli
GLIPR1L2	nonGBM	MR Egger	3	0.0276362	0.278407	0.937012	Exc
GLIPR1L2	nonGBM	Weighted median	3	-0.012034	0.0551846	0.827376	Exc
GLIPR1L2	nonGBM	Inverse variance weighted	3	0.0127941	0.0434138	0.768223	Exc
GLIPR1L2	nonGBM	Wald ratio	1	0.0152091	0.0254817	0.550599	Inh
HBEGF	nonGBM	Inverse variance weighted	2	0.173485	0.102308	0.0899416	Oli
HEATR1	nonGBM	Inverse variance weighted	2	-0.205383	0.127197	0.106378	Exc
HEATR3	nonGBM	Wald ratio	1	0.0165815	0.0892321	0.852583	Oli
HEXD	nonGBM	Wald ratio	1	0.0926909	0.121096	0.444013	Exc
KATNA1	nonGBM	Inverse variance weighted	2	0.0480022	0.0934868	0.607626	Exc
KLF3	nonGBM	Wald ratio	1	-0.0448017	0.0813394	0.581771	Oli
L2HGDH	nonGBM	Wald ratio	1	-0.289843	0.111671	0.0094447	Exc
LMF1	nonGBM	MR Egger	4	-0.237953	0.315013	0.528864	Oli
LMF1	nonGBM	Weighted median	4	0.335999	0.107279	0.00173607	Oli
LMF1	nonGBM	Inverse variance weighted	4	0.354774	0.0875577	5.08059e-05	Oli
LRP11	nonGBM	Wald ratio	1	-0.569426	0.194086	0.00334756	Exc
MARK3	nonGBM	Inverse variance weighted	2	-0.181114	0.109058	0.0967718	Exc
MVB12B	nonGBM	Wald ratio	1	-0.0649859	0.171194	0.704239	Exc
NEK1	nonGBM	Wald ratio	1	0.13131	0.0856119	0.125084	Ast
NUP43	nonGBM	Wald ratio	1	-0.0298814	0.0852631	0.725993	Exc
PICK1	nonGBM	MR Egger	3	0.0229291	0.23032	0.936831	Oli
PICK1	nonGBM	Weighted median	3	0.0115951	0.0319922	0.717026	Oli
PICK1	nonGBM	Inverse variance weighted	3	0.013183	0.0656378	0.84082	Oli
POLR2F	nonGBM	Inverse variance weighted	2	-0.0116832	0.0660687	0.859638	Oli
PPM1E	nonGBM	Inverse variance weighted	2	-0.337729	0.120087	0.00491768	Inh
PPP2R3C	nonGBM	MR Egger	4	-0.418193	0.500036	0.490976	Exc
PPP2R3C	nonGBM	Weighted median	4	0.144518	0.0715339	0.043355	Exc
PPP2R3C	nonGBM	Inverse variance weighted	4	0.128443	0.0575756	0.02569	Exc
RAD18	nonGBM	Wald ratio	1	0.0817582	0.141601	0.56368	Inh
RASGRF2	nonGBM	MR Egger	3	-0.209772	0.329218	0.638838	Oli
RASGRF2	nonGBM	Weighted median	3	0.0109351	0.11919	0.9269	Oli
RASGRF2	nonGBM	Inverse variance weighted	3	0.0419384	0.0937999	0.654799	Oli
RPS6KA4	nonGBM	Wald ratio	1	-0.025113	0.0768333	0.743781	Mic
RPS6KA4	nonGBM	Wald ratio	1	-0.025113	0.0768333	0.743781	OPC
SCFD1	nonGBM	Wald ratio	1	-0.144417	0.0668823	0.0308294	Inh
SLC25A24	nonGBM	Inverse variance weighted	2	0.159899	0.0640486	0.0125417	Exc
SLC25A24	nonGBM	MR Egger	4	0.0871768	0.119543	0.541688	Oli
SLC25A24	nonGBM	Weighted median	4	0.0608015	0.0334198	0.068862	Oli
SLC25A24	nonGBM	Inverse variance weighted	4	0.0544856	0.0275852	0.0482483	Oli
SLC4A8	nonGBM	Inverse variance weighted	2	0.0754249	0.0459873	0.10098	Oli
SOX10	nonGBM	Wald ratio	1	0.0379233	0.127291	0.765759	Oli
SRA1	nonGBM	Wald ratio	1	0.242609	0.0868902	0.00523611	Ast
SRA1	nonGBM	MR Egger	4	0.217375	0.279131	0.517634	Exc
SRA1	nonGBM	Weighted median	4	0.119072	0.0575177	0.038436	Exc
SRA1	nonGBM	Inverse variance weighted	4	0.148918	0.0523588	0.00445264	Exc
SRA1	nonGBM	Wald ratio	1	0.128496	0.0619987	0.0382138	Inh
SUMF1	nonGBM	MR Egger	3	-0.252248	0.160623	0.360973	Oli
SUMF1	nonGBM	Weighted median	3	-0.0894987	0.0414127	0.0306844	Oli
SUMF1	nonGBM	Inverse variance weighted	3	-0.0771501	0.0360176	0.0321927	Oli
TFB1M	nonGBM	MR Egger	4	-0.0640204	0.147405	0.706424	Oli
TFB1M	nonGBM	Weighted median	4	0.0257668	0.0359403	0.473416	Oli
TFB1M	nonGBM	Inverse variance weighted	4	0.0334594	0.0309922	0.280318	Oli
TMEM184B	nonGBM	Wald ratio	1	-0.0949999	0.0787605	0.227746	Oli
VPS9D1	nonGBM	MR Egger	3	-0.115824	0.211672	0.681256	Exc
VPS9D1	nonGBM	Weighted median	3	0.107572	0.0739179	0.145588	Exc
VPS9D1	nonGBM	Inverse variance weighted	3	0.0987658	0.058375	0.0906614	Exc
VSTM2A	nonGBM	MR Egger	3	-0.582621	0.772333	0.58856	Exc
VSTM2A	nonGBM	Weighted median	3	-0.0685268	0.132729	0.60565	Exc
VSTM2A	nonGBM	Inverse variance weighted	3	0.0796222	0.178467	0.655492	Exc
ZKSCAN1	nonGBM	Wald ratio	1	-0.0407764	0.0772363	0.597539	Exc
ZKSCAN3	nonGBM	Wald ratio	1	0.225825	0.0873352	0.00971729	Exc
ZNF273	nonGBM	Wald ratio	1	0.0682714	0.0876065	0.435806	Ast
ZNF512B	nonGBM	Inverse variance weighted	2	0.187649	0.091628	0.0405655	Exc
ZNF738	nonGBM	Wald ratio	1	0.125512	0.0619178	0.0426548	Inh
ZNF852	nonGBM	Inverse variance weighted	2	-0.075027	0.107756	0.486262	Exc
ZSCAN23	nonGBM	Wald ratio	1	-0.305491	0.0966041	0.00156532	Exc
ZSCAN31	nonGBM	Wald ratio	1	-0.0267946	0.128272	0.834535	Exc
ZSCAN31	nonGBM	MR Egger	6	0.16147	0.128594	0.277586	Oli
ZSCAN31	nonGBM	Weighted median	6	-0.0765208	0.0325305	0.0186588	Oli
ZSCAN31	nonGBM	Inverse variance weighted	6	-0.0828152	0.0297997	0.00545165	Oli

## Sheet: Supplementary Table 9
Supplementary Table 9. Results of MR analysis for causal effects of glioma risk factors on glioma outcomes
Exposure	Outcome	Method	nSNP	beta	se	P value
Alcohol consumption || id:ieu-a-1283	All glioma	MR Egger	3	4.25138	2.75317	0.365854
Alcohol consumption || id:ieu-a-1283	All glioma	Weighted median	3	1.1984	0.51412	0.0197552
Alcohol consumption || id:ieu-a-1283	All glioma	Inverse variance weighted	3	1.0928	0.437585	0.0125129
Allergic disease (asthma, hay fever or eczema) || id:ebi-a-GCST005038	All glioma	MR Egger	52	-0.250764	0.227511	0.27565
Allergic disease (asthma, hay fever or eczema) || id:ebi-a-GCST005038	All glioma	Weighted median	52	-0.135422	0.0917534	0.139961
Allergic disease (asthma, hay fever or eczema) || id:ebi-a-GCST005038	All glioma	Inverse variance weighted	52	-0.117504	0.0845063	0.164386
Childhood obesity || id:ieu-a-1096	All glioma	MR Egger	5	-0.193143	0.616533	0.774591
Childhood obesity || id:ieu-a-1096	All glioma	Weighted median	5	-0.0683568	0.0671759	0.308878
Childhood obesity || id:ieu-a-1096	All glioma	Inverse variance weighted	5	-0.00385615	0.0718426	0.957194
Low density lipoprotein cholesterol levels || id:ebi-a-GCST90002412	All glioma	MR Egger	247	0.0791209	0.0609958	0.195798
Low density lipoprotein cholesterol levels || id:ebi-a-GCST90002412	All glioma	Weighted median	247	0.107015	0.0659113	0.104455
Low density lipoprotein cholesterol levels || id:ebi-a-GCST90002412	All glioma	Inverse variance weighted	247	0.0494637	0.0428577	0.248444
telomere length || id:ieu-b-4879	All glioma	MR Egger	103	0.814325	0.204276	0.000126945
telomere length || id:ieu-b-4879	All glioma	Weighted median	103	0.809607	0.148822	5.32535e-08
telomere length || id:ieu-b-4879	All glioma	Inverse variance weighted	103	0.504385	0.111308	5.85872e-06
triglycerides || id:ieu-b-111	All glioma	MR Egger	229	-0.0551555	0.0888527	0.535385
triglycerides || id:ieu-b-111	All glioma	Weighted median	229	0.011333	0.083836	0.892469
triglycerides || id:ieu-b-111	All glioma	Inverse variance weighted	229	-0.0567843	0.0584179	0.331033
Alcohol consumption || id:ieu-a-1283	GBM	MR Egger	3	3.03546	5.18737	0.662949
Alcohol consumption || id:ieu-a-1283	GBM	Weighted median	3	1.13472	0.685966	0.0980881
Alcohol consumption || id:ieu-a-1283	GBM	Inverse variance weighted	3	1.46018	0.610546	0.0167751
Allergic disease (asthma, hay fever or eczema) || id:ebi-a-GCST005038	GBM	MR Egger	52	-0.060924	0.253603	0.811131
Allergic disease (asthma, hay fever or eczema) || id:ebi-a-GCST005038	GBM	Weighted median	52	-0.0392473	0.118531	0.740558
Allergic disease (asthma, hay fever or eczema) || id:ebi-a-GCST005038	GBM	Inverse variance weighted	52	0.0297432	0.0939949	0.751673
Childhood obesity || id:ieu-a-1096	GBM	MR Egger	5	0.153909	0.605871	0.815889
Childhood obesity || id:ieu-a-1096	GBM	Weighted median	5	0.00594366	0.0788984	0.93995
Childhood obesity || id:ieu-a-1096	GBM	Inverse variance weighted	5	0.0403159	0.0697918	0.563494
Low density lipoprotein cholesterol levels || id:ebi-a-GCST90002412	GBM	MR Egger	246	-0.0278952	0.0742659	0.707531
Low density lipoprotein cholesterol levels || id:ebi-a-GCST90002412	GBM	Weighted median	246	-0.0672981	0.079895	0.399603
Low density lipoprotein cholesterol levels || id:ebi-a-GCST90002412	GBM	Inverse variance weighted	246	-0.0379958	0.0521265	0.466054
telomere length || id:ieu-b-4879	GBM	MR Egger	104	0.782255	0.229957	0.000957436
telomere length || id:ieu-b-4879	GBM	Weighted median	104	0.579933	0.180195	0.00128927
telomere length || id:ieu-b-4879	GBM	Inverse variance weighted	104	0.385459	0.1259	0.00220143
triglycerides || id:ieu-b-111	GBM	MR Egger	228	-0.0650867	0.105916	0.539494
triglycerides || id:ieu-b-111	GBM	Weighted median	228	-0.0860602	0.105955	0.41666
triglycerides || id:ieu-b-111	GBM	Inverse variance weighted	228	-0.0980135	0.0698073	0.160301
Alcohol consumption || id:ieu-a-1283	nonGBM	MR Egger	3	5.09167	3.62619	0.393975
Alcohol consumption || id:ieu-a-1283	nonGBM	Weighted median	3	0.689284	0.641585	0.282668
Alcohol consumption || id:ieu-a-1283	nonGBM	Inverse variance weighted	3	0.529871	0.652213	0.41655
Allergic disease (asthma, hay fever or eczema) || id:ebi-a-GCST005038	nonGBM	MR Egger	51	-0.240684	0.261094	0.361135
Allergic disease (asthma, hay fever or eczema) || id:ebi-a-GCST005038	nonGBM	Weighted median	51	-0.152811	0.114378	0.181543
Allergic disease (asthma, hay fever or eczema) || id:ebi-a-GCST005038	nonGBM	Inverse variance weighted	51	-0.194338	0.0973136	0.0458226
Childhood obesity || id:ieu-a-1096	nonGBM	MR Egger	5	-0.272328	0.758436	0.743331
Childhood obesity || id:ieu-a-1096	nonGBM	Weighted median	5	-0.0920702	0.0849153	0.27825
Childhood obesity || id:ieu-a-1096	nonGBM	Inverse variance weighted	5	-0.0577265	0.0881912	0.51275
Low density lipoprotein cholesterol levels || id:ebi-a-GCST90002412	nonGBM	MR Egger	243	0.168759	0.0850583	0.0483854
Low density lipoprotein cholesterol levels || id:ebi-a-GCST90002412	nonGBM	Weighted median	243	0.173468	0.0935891	0.06381
Low density lipoprotein cholesterol levels || id:ebi-a-GCST90002412	nonGBM	Inverse variance weighted	243	0.127221	0.0577888	0.0277017
telomere length || id:ieu-b-4879	nonGBM	MR Egger	104	0.928233	0.232799	0.000125821
telomere length || id:ieu-b-4879	nonGBM	Weighted median	104	0.756092	0.22138	0.000636983
telomere length || id:ieu-b-4879	nonGBM	Inverse variance weighted	104	0.685963	0.131891	1.98223e-07
triglycerides || id:ieu-b-111	nonGBM	MR Egger	229	-0.0796949	0.110003	0.469518
triglycerides || id:ieu-b-111	nonGBM	Weighted median	229	-0.113272	0.101854	0.266093
triglycerides || id:ieu-b-111	nonGBM	Inverse variance weighted	229	-0.0152177	0.0724758	0.833691

## Sheet: Supplementary Table 10
Supplementary Table 10. Results of horizontal pleiotropy test of glioma risk factors and glioma outcomes
Exposure	Outcome	Egger_intercept	se	P value
Alcohol consumption || id:ieu-a-1283	All glioma	-0.0816308	0.0702488	0.45238
Allergic disease (asthma, hay fever or eczema) || id:ebi-a-GCST005038	All glioma	0.00761919	0.0120658	0.53061
Childhood obesity || id:ieu-a-1096	All glioma	0.036769	0.118706	0.777022
Low density lipoprotein cholesterol levels || id:ebi-a-GCST90002412	All glioma	-0.00144886	0.00211808	0.494594
telomere length || id:ieu-b-4879	All glioma	-0.00955027	0.00530184	0.0746377
triglycerides || id:ieu-b-111	All glioma	-6.55811e-05	0.0026911	0.980579
Alcohol consumption || id:ieu-a-1283	GBM	-0.0406961	0.132305	0.810027
Allergic disease (asthma, hay fever or eczema) || id:ebi-a-GCST005038	GBM	0.00518715	0.0134572	0.701536
Childhood obesity || id:ieu-a-1096	GBM	-0.0220618	0.116638	0.86205
Low density lipoprotein cholesterol levels || id:ebi-a-GCST90002412	GBM	-0.000492998	0.00257695	0.848442
telomere length || id:ieu-b-4879	GBM	-0.0122657	0.00598655	0.0430427
triglycerides || id:ieu-b-111	GBM	-0.00133238	0.00321873	0.679308
Alcohol consumption || id:ieu-a-1283	nonGBM	-0.117981	0.0925988	0.423633
Allergic disease (asthma, hay fever or eczema) || id:ebi-a-GCST005038	nonGBM	0.00264862	0.0138241	0.848851
Childhood obesity || id:ieu-a-1096	nonGBM	0.0416855	0.146025	0.79386
Low density lipoprotein cholesterol levels || id:ebi-a-GCST90002412	nonGBM	-0.00188927	0.0028359	0.505921
telomere length || id:ieu-b-4879	nonGBM	-0.00785181	0.00622555	0.210106
triglycerides || id:ieu-b-111	nonGBM	0.00260087	0.00333583	0.436395

[truncated: 4 more sheets: Supplementary Table 11, Supplementary Table 12, Supplementary Table 13, Supplementary Table 14]
